# Supplementary material for: An optimization framework for measuring spatial access over healthcare networks
Source: BMC Health Serv Res. 2015 Jul 17;15:273. doi: 10.1186/s12913-015-0919-8 (PMC4504403; doi:10.1186/s12913-015-0919-8)
Supplement: Additional file 2: — Computer codes used to implement the optimization method in this article. [file 12913_2015_919_MOESM2_ESM.txt]

C++ code for implementing decentralized optimization in the case study:

#include <ilcplex/ilocplex.h>
#include <fenv.h> 

ILOSTLBEGIN

//an array of number arrays
typedef IloArray<IloNumArray>    FloatMatrix;
//an array of variable arrays
typedef IloArray<IloNumVarArray> NumVarMatrix;

int main(int argc, char **argv) {
feenableexcept(FE_INVALID);
   IloEnv env;
   try {
      IloInt i, j, k;
	  //capacity and fixed cost are arrays of numerical data
	  //cost of using an arc is an array of number arrays of data
      FloatMatrix distnm(env), distm(env);
	  //distnm is the distance matrix for patients without Medicaid
	  //distm is the distance matrix for patients with Medicaid
	  IloNumArray congestion(env),visitnm(env),visitm(env);
      IloInt      nbCenters; //number of centers
      IloInt      nbPatients;//number of patients
	  IloInt      nbVisits;  //number of maximum visits a center can serve
	  const char* filename  = "CFDecay.txt";
	  //data file containing the above data
      if (argc > 1) 
         filename = argv[1];
      ifstream file(filename);
      if (!file) {
         cerr << "ERROR: could not open file '" << filename
              << "' for reading" << endl;
         cerr << "usage:   " << argv[0] << " <file>" << endl;
         throw(-1);
      }
	  //checking file consistancy
	  
      file >> visitm >> visitnm >> distnm >> distm >> congestion ;
	  //read data
	  
      nbPatients  = 2568;
	  nbCenters = 209; 
	  
	  cout << "Number of patients or communities is " << nbPatients <<endl;
	  cout << "Number of facilities is " << nbCenters <<endl;
	  
      nbVisits = 30000;
	  
	  cout << nbPatients <<endl;
	  cout << nbCenters <<endl;
	  
	  //print number of locations and clients as a sanity check
	
	  
      NumVarMatrix assignnm(env, nbPatients),assignm(env,nbPatients);
	  //variable matrix to indicate which patient is assigned to which center
	  
      for(i = 0; i < nbPatients; i++){
		//for each client we have an array of variables for if that patient is served by each center
         assignnm[i] = IloNumVarArray(env, nbCenters, 0, visitnm[i], ILOFLOAT);
		 assignm[i] = IloNumVarArray(env, nbCenters, 0, visitm[i], ILOFLOAT);}
		 
	  NumVarMatrix distribute(env, nbVisits);
	  //variable matrix to indicate which how many capacities are occupied for each center
	  
	  for(k = 0; k < nbVisits; k++){
	     distribute[k] = IloNumVarArray(env, nbCenters, 0, 1, ILOFLOAT);}
		 
	  cout<< "end of declaration"<<endl;
		 

	  IloModel model(env);
	  
      for(i = 0; i < nbPatients; i++){
	  //all demands have to be met 
			model.add(IloSum(assignnm[i]) == visitnm[i]);
			model.add(IloSum(assignm[i]) == visitm[i]);}
			
	  cout<<"end of constraint: assigning all patients"<<endl;
	  
	  for(j = 0; j < nbCenters; j++) {
	  //flow balance constraint
         IloExpr s(env),t(env);
         for(i = 0; i < nbPatients; i++){
            s += exp(-0.02*distnm[i][j])*assignnm[i][j]+exp(-0.02*distm[i][j])*assignm[i][j];}
	     for(k = 0; k < nbVisits; k++) {
			t += distribute[k][j];}
			// allow the flow to be off by 1 visit
         model.add(s <= t+1);
		 model.add(s >= t-1);
         s.end();
		 t.end();
      }
	  
      cout<<"end of constraint: facility flow balance"<<endl;
	  
      IloExpr obj(env);
      for(i = 0; i < nbPatients; i++) {
	  //add the distance costs to the objective function
         obj += IloScalProd(distnm[i], assignnm[i])+IloScalProd(distm[i], assignm[i]);} 
	  cout<<"end of distance cost"<<endl;
	  for(j = 0; j < nbCenters-1; j++){
      for(k = 0; k < nbVisits; k++){
	  //adding congestion cost, alpha is the congestion weight parameter
	     obj += alpha*congestion[k]*distribute[k][j]/1500;}}
		 
      cout<<"end of congestion cost"<<endl;
	  
      model.add(IloMinimize(env, obj)); 
	  //we want to minimize the objective function value
      obj.end();

      IloCplex cplex(env);
	  cplex.setParam(IloCplex::EpGap, 0.000005);
	  //optimality gap is 0.0005%
      cplex.extract(model);
	  
	  cplex.exportModel("optdecay.lp");
	  
      cplex.solve();
	  
      IloNum tolerance = cplex.getParam(IloCplex::EpInt);
	  
      cplex.out() << "Optimal value: " << cplex.getObjValue() << endl;
	  //output optimal value
	  for(j = 0; j < nbCenters; j++) {
	  IloExpr s(env),t(env);
        cplex.out() << "Facility " << j+1;
           for(i = 0; i < nbPatients; i++) {
			t+= cplex.getValue(assignnm[i][j])*exp(-0.02*distnm[i][j])+cplex.getValue(assignm[i][j])*exp(-0.02*distm[i][j]);}
			cplex.out() <<" visits " << t << endl;
			s.end();
			t.end();}
	  //output number of visits served at each center
	  for(i = 0; i < nbPatients; i++) {
		for(j = 0; j < nbCenters; j++) {
		   if (cplex.getValue(assignnm[i][j])>= tolerance)
		     {cplex.out() << "nm patient " << i+1 << " makes ";
			 cplex.out() << cplex.getValue(assignnm[i][j])*exp(-0.02*distnm[i][j]) <<" visits to center " << j+1 << " and travels distance " << distnm[i][j] << endl;}}
			 }
			 for(i = 0; i < nbPatients; i++) {
		for(j = 0; j < nbCenters; j++) {
		   if (cplex.getValue(assignm[i][j])>= tolerance)
		     {cplex.out() << "m patient " << i+1 << " makes ";
			 cplex.out() << cplex.getValue(assignm[i][j])*exp(-0.02*distm[i][j]) <<" visits to center " << j+1 << " and travels distance " <<  distm[i][j] << endl;}}
			 }
	  //output number of visits made and distance travelled by each patient
	}
   catch(IloException& e) {
      cerr  << " ERROR: " << e << endl;   
   }
   catch(...) {
      cerr  << " ERROR" << endl;   
   }
   env.end();
   return 0;
}
