# Supplementary material for: An optimization framework for measuring spatial access over healthcare networks
Source: BMC Health Serv Res. 2015 Jul 17;15:273. doi: 10.1186/s12913-015-0919-8 (PMC4504403; doi:10.1186/s12913-015-0919-8)
Supplement: Additional file 3: — The free AMPL package that researchers can use to implement optimization models to measure access described in this article. We provide example codes and instructions to use the AMPL package for researchers who want to implement optimization models to measure access. [file 12913_2015_919_MOESM3_ESM.zip]

Archive with 252 entries (249 files):
- kestrelsub
- LICENSE.txt
- lpsolve.exe
- minos.exe
- modinc
- README
- README.cplex.txt
- README.gurobi.txt
- readme.sw
- sw.exe
- MODELS/
- MODELS/assign.dat
- MODELS/bigprod.mod
- MODELS/blend.mod
- MODELS/changes
- MODELS/cut.dat
- MODELS/cut.mod
- MODELS/cut.run
- MODELS/cut2.mod
- MODELS/cut2.run
- MODELS/data
- MODELS/diet.dat
- MODELS/diet.mod
- MODELS/diet.run
- MODELS/diet2.dat
- MODELS/diet2a.dat
- MODELS/dietobj.dat
- MODELS/dietobj.mod
- MODELS/dietu.dat
- MODELS/dietu.mod
- MODELS/dietu1.mod
- MODELS/dist.mod
- MODELS/dist.n
- MODELS/dist03.dat
- MODELS/dist08.dat
- MODELS/dist13.dat
- MODELS/distnode.mod
- MODELS/econ.dat
- MODELS/econ.mod
- MODELS/econ2.dat
- MODELS/econ2.mod
- MODELS/econ2min.mod
- MODELS/econmin.mod
- MODELS/econnl.dat
- MODELS/econnl.mod
- MODELS/egypt1.dat
- MODELS/egypt1.mod
- MODELS/egypt2.dat
- MODELS/egypt2.mod
- MODELS/iocol1.mod
- MODELS/iocol2.mod
- MODELS/iorow.mod
- MODELS/m2a
- MODELS/m2ai
- MODELS/maxflow.dat
- MODELS/maxflow.mod
- MODELS/minmax.mod
- MODELS/mod8.dat
- MODELS/mod8.mod
- MODELS/mps.mod
- MODELS/mps1.mod
- MODELS/mpsi.mod
- MODELS/multi.dat
- MODELS/multi.mod
- MODELS/multic.mod
- MODELS/multmip1.dat
- MODELS/multmip1.mod
- MODELS/multmip2.dat
- MODELS/multmip2.mod
- MODELS/multmip3.dat
- MODELS/multmip3.mod
- MODELS/net1.dat
- MODELS/net1.mod
- MODELS/net1node.mod
- MODELS/net2.dat
- MODELS/net2.mod
- MODELS/net3.dat
- MODELS/net3.mod
- MODELS/net3node.mod
- MODELS/netasgn.mod
- MODELS/netfeeds.mod
- MODELS/netmax.mod
- MODELS/netmax3.mod
- MODELS/netmcol.mod
- MODELS/netmulti.mod
- MODELS/netshort.mod
- MODELS/netthru.mod
- MODELS/NLMODELS/
- MODELS/NLMODELS/blend.mod
- MODELS/NLMODELS/branin.mod
- MODELS/NLMODELS/camel1.mod
- MODELS/NLMODELS/changes
- MODELS/NLMODELS/chemeq.mod
- MODELS/NLMODELS/chi.mod
- MODELS/NLMODELS/gold.mod
- MODELS/NLMODELS/gridneta.mod
- MODELS/NLMODELS/griewank.mod
- MODELS/NLMODELS/hs105.mod
- MODELS/NLMODELS/hs106.mod
- MODELS/NLMODELS/hs109.mod
- MODELS/NLMODELS/hs111.mod
- MODELS/NLMODELS/hs112.mod
- MODELS/NLMODELS/hs114.mod
- MODELS/NLMODELS/hs116.mod
- MODELS/NLMODELS/hs15.mod
- MODELS/NLMODELS/hs23.mod
- MODELS/NLMODELS/hs35.mod
- MODELS/NLMODELS/hs44.mod
- MODELS/NLMODELS/hs5.mod
- MODELS/NLMODELS/hs54.mod
- MODELS/NLMODELS/hs6.mod
- MODELS/NLMODELS/hs62.mod
- MODELS/NLMODELS/hs64.mod
- MODELS/NLMODELS/hs8.mod
- MODELS/NLMODELS/hs87.mod
- MODELS/NLMODELS/kowalik.mod
- MODELS/NLMODELS/levy3.mod
- MODELS/NLMODELS/ljcluster.mod
- MODELS/NLMODELS/minos.out
- MODELS/NLMODELS/osborne1.mod
- MODELS/NLMODELS/powell.mod
- MODELS/NLMODELS/price.mod
- MODELS/NLMODELS/README
- MODELS/NLMODELS/rosenbr.mod
- MODELS/NLMODELS/s324.mod
- MODELS/NLMODELS/s383.mod
- MODELS/NLMODELS/schwefel.mod
- MODELS/NLMODELS/shekel.mod
- MODELS/NLMODELS/steenbre.mod
- MODELS/NLMODELS/tre.mod
- MODELS/NLMODELS/weapon.mod
- MODELS/nltrans.dat
- MODELS/nltrans.mod
- MODELS/nltransb.mod
- MODELS/nltransc.mod
- MODELS/nltransd.mod
- MODELS/oil.dat
- MODELS/oil.mod
- MODELS/optimal.val
- MODELS/p2gon.mod
- MODELS/pgon.mod
- MODELS/prod.dat
- MODELS/prod.mod
- MODELS/prod0.mod
- MODELS/prod03.dat
- MODELS/prod08.dat
- MODELS/prod13.dat
- MODELS/README
- MODELS/sched.dat
- MODELS/sched.mod
- MODELS/score.dat
- MODELS/score.mod
- MODELS/score1.dat
- MODELS/steel.dat
- MODELS/steel.mod
- MODELS/steel2.dat
- MODELS/steel3.dat
- MODELS/steel3.mod
- MODELS/steel4.dat
- MODELS/steel4.mod
- MODELS/steel4r.dat
- MODELS/steel4r.mod
- MODELS/steelP.dat
- MODELS/steelP.mod
- MODELS/steelp1a.mod
- MODELS/steelp2a.mod
- MODELS/steelp3a.mod
- MODELS/steelp4a.mod
- MODELS/steelp4u.mod
- MODELS/steelpl1.dat
- MODELS/steelpl1.mod
- MODELS/steelpl2.dat
- MODELS/steelpl2.mod
- MODELS/steelpl3.mod
- MODELS/steelpl4.dat
- MODELS/steelpl4.mod
- MODELS/steelpl5.dat
- MODELS/steelpl5.mod
- MODELS/steelT.dat
- MODELS/steelT.mod
- MODELS/steelT.sa1
- MODELS/steelT.sa2
- MODELS/steelT.sa3
- MODELS/steelT.sa4
- MODELS/steelT.sa5
- MODELS/steelT.sa7
- MODELS/steelT.tab1
- MODELS/steelT0.mod
- MODELS/steelT2.dat
- MODELS/steelT2.mod
- MODELS/steelT3.dat
- MODELS/steelT3.mod
- MODELS/struc.mod
- MODELS/struc1.dat
- MODELS/struc6.dat
- MODELS/struc8.dat
- MODELS/train.n
- MODELS/train1.dat
- MODELS/train1.mod
- MODELS/train2.dat
- MODELS/train2.mod
- MODELS/transp.dat
- MODELS/transp.mod
- MODELS/transp2.mod
- MODELS/transp3.dat
- MODELS/transp3.mod
- MODELS/transp4.mod
- MODELS/transpl1.dat
- MODELS/transpl1.mod
- MODELS/transpl2.dat
- MODELS/transpl2.mod
- TABLES/
- TABLES/diet.mdb
- TABLES/diet.mdb.run
- TABLES/diet.mdb2.run
- TABLES/diet.mod
- TABLES/diet.xls
- TABLES/diet.xls.run
- TABLES/diet.xls2.run
- TABLES/diet.xlsx
- TABLES/diet.xlsx.run
- TABLES/diet.xlsx2.run
- TABLES/diet2a.dat
- TABLES/foods.tab
- TABLES/README.xlsx.txt
- TABLES/steel.mdb
- TABLES/steel.mdb.run
- TABLES/steel.xls
- TABLES/steel.xls.run
- TABLES/steel.xlsx
- TABLES/steel.xlsx.run
- TABLES/steelT.dat
- TABLES/steelT.mod
- TABLES/trans.mdb
- TABLES/trans.mdb.run
- TABLES/trans.xls
- TABLES/trans.xls.run
- TABLES/trans.xlsx
- TABLES/trans.xlsx.run
- TABLES/transp.mod
- TABLES/transp2.mod
- TABLES/transp3.dat
- TABLES/transp3.mod
- ampl.exe
- ampltabl.dll
- cplex.exe
- cplex1260.dll
- exhelp32.exe
- gurobi.exe
- gurobi56.dll
- kestrelkill
- kestrelret
