# Supplementary material for: An optimization framework for measuring spatial access over healthcare networks
Source: BMC Health Serv Res. 2015 Jul 17;15:273. doi: 10.1186/s12913-015-0919-8 (PMC4504403; doi:10.1186/s12913-015-0919-8)
Supplement: Additional file 3: — The free AMPL package that researchers can use to implement optimization models to measure access described in this article. We provide example codes and instructions to use the AMPL package for researchers who want to implement optimization models to measure access. [file 12913_2015_919_MOESM3_ESM.zip › MODELS/assign.dat]

data;
set ORIG := Coullard Daskin Hazen Hopp Iravani Linetsky 
            Mehrotra Nelson Smilowitz Tamhane White ;

set DEST := C118 C138 C140 C246 C250 C251 D237 D239 D241 M233 M239;

param supply default 1 ;

param demand default 1 ;

param cost:
          C118 C138 C140 C246 C250 C251 D237 D239 D241 M233 M239 :=
 Coullard   6    9    8    7   11   10    4    5    3    2    1
 Daskin    11    8    7    6    9   10    1    5    4    2    3
 Hazen      9   10   11    1    5    6    2    7    8    3    4
 Hopp      11    9    8   10    6    5    1    7    4    2    3
 Iravani    3    2    8    9   10   11    1    5    4    6    7
 Linetsky  11    9   10    5    3    4    6    7    8    1    2
 Mehrotra   6   11   10    9    8    7    1    2    5    4    3
 Nelson    11    5    4    6    7    8    1    9   10    2    3
 Smilowitz 11    9   10    8    6    5    7    3    4    1    2
 Tamhane    5    6    9    8    4    3    7   10   11    2    1
 White     11    9    8    4    6    5    3   10    7    2    1 ;
