# Supplementary material for: An optimization framework for measuring spatial access over healthcare networks
Source: BMC Health Serv Res. 2015 Jul 17;15:273. doi: 10.1186/s12913-015-0919-8 (PMC4504403; doi:10.1186/s12913-015-0919-8)
Supplement: Additional file 3: — The free AMPL package that researchers can use to implement optimization models to measure access described in this article. We provide example codes and instructions to use the AMPL package for researchers who want to implement optimization models to measure access. [file 12913_2015_919_MOESM3_ESM.zip › MODELS/bigprod.mod]

###  PRODUCTION SETS AND PARAMETERS  ###

set prod 'products';    # Members of the product group

param pt 'production time' {prod} > 0;
                # Crew-hours to produce 1000 units
param pc 'production cost' {prod} > 0;
                # Nominal production cost per 1000, used
                # to compute inventory and shortage costs

###  TIME PERIOD SETS AND PARAMETERS  ###

param first > 0 integer;
                # Index of first production period to be modeled
param last > first integer;
                # Index of last production period to be modeled
set time 'planning horizon' := first..last;


###  EMPLOYMENT PARAMETERS  ###

param cs 'crew size' > 0 integer;
                # Workers per crew
param sl 'shift length' > 0;
                # Regular-time hours per shift
param rtr 'regular time rate' > 0;
                # Wage per hour for regular-time labor

param otr 'overtime rate' > rtr;
                # Wage per hour for overtime labor
param iw 'initial workforce' >= 0 integer;
                # Crews employed at start of first period
param dpp 'days per period' {time} > 0;
                # Regular working days in a production period
param ol 'overtime limit' {time} >= 0;
                # Maximum crew-hours of overtime in a period
param cmin 'crew minimum' {time} >= 0;
                # Lower limit on average employment in a period
param cmax 'crew maximum' {t in time} >= cmin[t];
                # Upper limit on average employment in a period
param hc 'hiring cost' {time} >= 0;
                # Penalty cost of hiring a crew
param lc 'layoff cost' {time} >= 0;
                # Penalty cost of laying off a crew

###  DEMAND PARAMETERS  ###

param dem 'demand' {prod,first..last+1} >= 0;
                # Requirements (in 1000s)
                # to be met from current production and inventory
param pro 'promoted' {prod,first..last+1} logical;
                # true if product will be the subject
                # of a special promotion in the period

###  INVENTORY AND SHORTAGE PARAMETERS  ###

param rir 'regular inventory ratio' >= 0;
                # Proportion of non-promoted demand
                # that must be in inventory the previous period
param pir 'promotional inventory ratio' >= 0;
                # Proportion of promoted demand
                # that must be in inventory the previous period
param life 'inventory lifetime' > 0 integer;
                # Upper limit on number of periods that
                # any product may sit in inventory
param cri 'inventory cost ratio' {prod} > 0;
                # Inventory cost per 1000 units is
                # cri times nominal production cost
param crs 'shortage cost ratio' {prod} > 0;
                # Shortage cost per 1000 units is
                # crs times nominal production cost
param iinv 'initial inventory' {prod} >= 0;
                # Inventory at start of first period; age unknown
param iil 'initial inventory left' {p in prod, t in time}
              := iinv[p] less sum {v in first..t} dem[p,v];
                # Initial inventory still available for allocation
                # at end of period t
param minv 'minimum inventory' {p in prod, t in time}
              := dem[p,t+1] * (if pro[p,t+1] then pir else rir);
                # Lower limit on inventory at end of period t

###  VARIABLES  ###

var Crews{first-1..last} >= 0;
                # Average number of crews employed in each period
var Hire{time} >= 0;    # Crews hired from previous to current period
var Layoff{time} >= 0;  # Crews laid off from previous to current period
var Rprod 'regular production' {prod,time} >= 0;
                # Production using regular-time labor, in 1000s
var Oprod 'overtime production' {prod,time} >= 0;
                # Production using overtime labor, in 1000s
var Inv 'inventory' {prod,time,1..life} >= 0;
                # Inv[p,t,a] is the amount of product p that is
                # a periods old -- produced in period (t+1)-a --
                # and still in storage at the end of period t
var Short 'shortage' {prod,time} >= 0;
                # Accumulated unsatisfied demand at the end of period t

###  OBJECTIVE  ###

minimize cost:
    sum {t in time} rtr * sl * dpp[t] * cs * Crews[t] +
    sum {t in time} hc[t] * Hire[t] +
    sum {t in time} lc[t] * Layoff[t] +
    sum {t in time, p in prod} otr * cs * pt[p] * Oprod[p,t] +
    sum {t in time, p in prod, a in 1..life} cri[p] * pc[p] * Inv[p,t,a] +
    sum {t in time, p in prod} crs[p] * pc[p] * Short[p,t];
                # Full regular wages for all crews employed, plus
                # penalties for hiring and layoffs, plus
                # wages for any overtime worked, plus
                # inventory and shortage costs
                # (All other production costs are assumed
                # to depend on initial inventory and on demands,
                # and so are not included explicitly.)

###  CONSTRAINTS  ###

rlim 'regular-time limit' {t in time}:
    sum {p in prod} pt[p] * Rprod[p,t] <= sl * dpp[t] * Crews[t];
                # Hours needed to accomplish all regular-time
                # production in a period must not exceed
                # hours available on all shifts
olim 'overtime limit' {t in time}:
    sum {p in prod} pt[p] * Oprod[p,t] <= ol[t];
                # Hours needed to accomplish all overtime
                # production in a period must not exceed
                # the specified overtime limit
empl0 'initial crew level':  Crews[first-1] = iw;
                # Use given initial workforce
empl 'crew levels' {t in time}:  Crews[t] = Crews[t-1] + Hire[t] - Layoff[t];
                # Workforce changes by hiring or layoffs
emplbnd 'crew limits' {t in time}:  cmin[t] <= Crews[t] <= cmax[t];
                # Workforce must remain within specified bounds
dreq1 'first demand requirement' {p in prod}:
    Rprod[p,first] + Oprod[p,first] + Short[p,first]
                             - Inv[p,first,1] = dem[p,first] less iinv[p];
dreq 'demand requirements' {p in prod, t in first+1..last}:
    Rprod[p,t] + Oprod[p,t] + Short[p,t] - Short[p,t-1]
                          + sum {a in 1..life} (Inv[p,t-1,a] - Inv[p,t,a])
                                                  = dem[p,t] less iil[p,t-1];
                # Production plus increase in shortage plus
                # decrease in inventory must equal demand
ireq 'inventory requirements' {p in prod, t in time}:
    sum {a in 1..life} Inv[p,t,a] + iil[p,t] >= minv[p,t];
                # Inventory in storage at end of period t
                # must meet specified minimum
izero 'impossible inventories' {p in prod, v in 1..life-1, a in v+1..life}:
    Inv[p,first+v-1,a] = 0;
                # In the vth period (starting from first)
                # no inventory may be more than v periods old
                # (initial inventories are handled separately)
ilim1 'new-inventory limits' {p in prod, t in time}:
    Inv[p,t,1] <= Rprod[p,t] + Oprod[p,t];
                # New inventory cannot exceed
                # production in the most recent period
ilim 'inventory limits' {p in prod, t in first+1..last, a in 2..life}:
    Inv[p,t,a] <= Inv[p,t-1,a-1];
                # Inventory left from period (t+1)-p
                # can only decrease as time goes on

###  DATA  ###

data;

set prod := 18REG 24REG 24PRO ;

param first :=  1 ;
param last  := 13 ;
param life  :=  2 ;

param cs := 18 ;
param sl :=  8 ;
param iw :=  8 ;

param rtr := 16.00 ;
param otr := 43.85 ;
param rir :=  0.75 ;
param pir :=  0.80 ;

param :         pt       pc        cri       crs      iinv   :=
  18REG      1.194     2304.     0.015     1.100      82.0
  24REG      1.509     2920.     0.015     1.100     792.2
  24PRO      1.509     2910.     0.015     1.100       0.0   ;

param :     dpp        ol      cmin      cmax        hc        lc   :=
  1        19.5      96.0       0.0       8.0      7500      7500
  2        19.0      96.0       0.0       8.0      7500      7500
  3        20.0      96.0       0.0       8.0      7500      7500
  4        19.0      96.0       0.0       8.0      7500      7500
  5        19.5      96.0       0.0       8.0     15000     15000
  6        19.0      96.0       0.0       8.0     15000     15000
  7        19.0      96.0       0.0       8.0     15000     15000
  8        20.0      96.0       0.0       8.0     15000     15000
  9        19.0      96.0       0.0       8.0     15000     15000
 10        20.0      96.0       0.0       8.0     15000     15000
 11        20.0      96.0       0.0       8.0      7500      7500
 12        18.0      96.0       0.0       8.0      7500      7500
 13        18.0      96.0       0.0       8.0      7500      7500   ;

param dem (tr) :
          18REG     24REG     24PRO   :=
  1        63.8    1212.0       0.0
  2        76.0     306.2       0.0
  3        88.4     319.0       0.0
  4       913.8     208.4       0.0
  5       115.0     298.0       0.0
  6       133.8     328.2       0.0
  7        79.6     959.6       0.0
  8       111.0     257.6       0.0
  9       121.6     335.6       0.0
 10       470.0     118.0    1102.0
 11        78.4     284.8       0.0
 12        99.4     970.0       0.0
 13       140.4     343.8       0.0
 14        63.8    1212.0       0.0   ;

param pro (tr) :
          18REG     24REG     24PRO   :=
  1           0         1         0
  2           0         0         0
  3           0         0         0
  4           1         0         0
  5           0         0         0
  6           0         0         0
  7           0         1         0
  8           0         0         0
  9           0         0         0
 10           1         0         1
 11           0         0         0
 12           0         0         0
 13           0         1         0
 14           0         1         0   ;
