# Supplementary material for: An optimization framework for measuring spatial access over healthcare networks
Source: BMC Health Serv Res. 2015 Jul 17;15:273. doi: 10.1186/s12913-015-0919-8 (PMC4504403; doi:10.1186/s12913-015-0919-8)
Supplement: Additional file 3: — The free AMPL package that researchers can use to implement optimization models to measure access described in this article. We provide example codes and instructions to use the AMPL package for researchers who want to implement optimization models to measure access. [file 12913_2015_919_MOESM3_ESM.zip › MODELS/blend.mod]

set INPUT;    # inputs
set OUTPUT;   # outputs

param cost {INPUT} > 0;
param in_min {INPUT} >= 0;
param in_max {j in INPUT} >= in_min[j];

param out_min {OUTPUT} >= 0;
param out_max {i in OUTPUT} >= out_min[i];

param io {OUTPUT,INPUT} >= 0;

var X {j in INPUT} >= in_min[j], <= in_max[j];

minimize Total_Cost:  sum {j in INPUT} cost[j] * X[j];

subject to Outputs {i in OUTPUT}:
   out_min[i] <= sum {j in INPUT} io[i,j] * X[j] <= out_max[i];
