# Supplementary material for: An optimization framework for measuring spatial access over healthcare networks
Source: BMC Health Serv Res. 2015 Jul 17;15:273. doi: 10.1186/s12913-015-0919-8 (PMC4504403; doi:10.1186/s12913-015-0919-8)
Supplement: Additional file 3: — The free AMPL package that researchers can use to implement optimization models to measure access described in this article. We provide example codes and instructions to use the AMPL package for researchers who want to implement optimization models to measure access. [file 12913_2015_919_MOESM3_ESM.zip › MODELS/changes]

19 Feb. 1992:	updated	dist.mod dist.n egypt2.dat egypt2.mod oil.mod
			train1.mod train2.dat train2.mod
		added	score1.dat struc1.dat struc6.dat struc8.dat

5 April 1993:	added m2a mps.mod mps1.mod (models for MPS data and
		an awk script, m2a, that turns MPS into suitable data).

13 Sept. 1996:	optimal.val updated.

31 May 1998:	Last line, consisting of "end;", removed from
		dist03.dat, egypt1.dat, egypt2.dat, mod8.dat, oil.dat,
		prod03.dat, prod08.dat, prod13.dat, score1.dat,
		struc1.dat, struc6.dat, struc8.dat, train1.dat,
		and train2.dat.

20 Oct. 1998:	m2a: adjusted to handle blank names in RHS, RANGES, and
		BOUNDS sections.  Variants m2ai and mpsi.mod of m2a and
		mps.mod added for MPS files with integer 'MARKER' lines.

10 Aug. 1999:	m2ai: put quotes around members of set K.
		mpsi.mod: mention m2ai rather than m2a.

11 Nov. 1999:	m2a, m2ai: fix glitches in handling FR and MI
		lines in BOUNDS sections.
