# Supplementary material for: An optimization framework for measuring spatial access over healthcare networks
Source: BMC Health Serv Res. 2015 Jul 17;15:273. doi: 10.1186/s12913-015-0919-8 (PMC4504403; doi:10.1186/s12913-015-0919-8)
Supplement: Additional file 3: — The free AMPL package that researchers can use to implement optimization models to measure access described in this article. We provide example codes and instructions to use the AMPL package for researchers who want to implement optimization models to measure access. [file 12913_2015_919_MOESM3_ESM.zip › MODELS/cut.mod]

# ----------------------------------------
# CUTTING STOCK USING PATTERNS
# ----------------------------------------

param roll_width > 0;         # width of raw rolls
 
set WIDTHS;                   # set of widths to be cut
param orders {WIDTHS} > 0;    # number of each width to be cut

param nPAT integer >= 0;      # number of patterns
set PATTERNS = 1..nPAT;      # set of patterns

param nbr {WIDTHS,PATTERNS} integer >= 0;

   check {j in PATTERNS}: 
      sum {i in WIDTHS} i * nbr[i,j] <= roll_width;

                            # defn of patterns: nbr[i,j] = number
                            # of rolls of width i in pattern j

var Cut {PATTERNS} integer >= 0;   # rolls cut using each pattern

minimize Number:                   # minimize total raw rolls cut
   sum {j in PATTERNS} Cut[j];   

subject to Fill {i in WIDTHS}:
   sum {j in PATTERNS} nbr[i,j] * Cut[j] >= orders[i];

                                   # for each width, total
                                   # rolls cut meets total orders

# ----------------------------------------
# KNAPSACK SUBPROBLEM FOR CUTTING STOCK
# ----------------------------------------

param price {WIDTHS} default 0.0;

var Use {WIDTHS} integer >= 0;

minimize Reduced_Cost:  
   1 - sum {i in WIDTHS} price[i] * Use[i];

subject to Width_Limit:  
   sum {i in WIDTHS} i * Use[i] <= roll_width;
