# Supplementary material for: An optimization framework for measuring spatial access over healthcare networks
Source: BMC Health Serv Res. 2015 Jul 17;15:273. doi: 10.1186/s12913-015-0919-8 (PMC4504403; doi:10.1186/s12913-015-0919-8)
Supplement: Additional file 3: — The free AMPL package that researchers can use to implement optimization models to measure access described in this article. We provide example codes and instructions to use the AMPL package for researchers who want to implement optimization models to measure access. [file 12913_2015_919_MOESM3_ESM.zip › MODELS/cut.run]

model cut.mod;
data cut.dat;
option solver cplex, solution_round 6;
option display_1col 0, display_transpose -10;

problem Cutting_Opt: Cut, Number, Fill;
option relax_integrality 1;

problem Pattern_Gen: Use, Reduced_Cost, Width_Limit;
option relax_integrality 0;

let nPAT := 0;
for {i in WIDTHS} {
   let nPAT := nPAT + 1;
   let nbr[i,nPAT] := floor (roll_width/i);
   let {i2 in WIDTHS: i2 <> i} nbr[i2,nPAT] := 0;
}

repeat {
   solve Cutting_Opt;
   let {i in WIDTHS} price[i] := Fill[i].dual;

   solve Pattern_Gen;
   if Reduced_Cost < -0.00001 then {
      let nPAT := nPAT + 1;
      let {i in WIDTHS} nbr[i,nPAT] := Use[i];
   }
   else break;
}
display nbr, Cut;

option Cutting_Opt.relax_integrality 0;
solve Cutting_Opt;
display Cut;
