# Supplementary material for: An optimization framework for measuring spatial access over healthcare networks
Source: BMC Health Serv Res. 2015 Jul 17;15:273. doi: 10.1186/s12913-015-0919-8 (PMC4504403; doi:10.1186/s12913-015-0919-8)
Supplement: Additional file 3: — The free AMPL package that researchers can use to implement optimization models to measure access described in this article. We provide example codes and instructions to use the AMPL package for researchers who want to implement optimization models to measure access. [file 12913_2015_919_MOESM3_ESM.zip › MODELS/diet.dat]

data;

set NUTR := A B1 B2 C ;
set FOOD := BEEF CHK FISH HAM MCH MTL SPG TUR ;

param:   cost  f_min  f_max :=
  BEEF   3.19    0     100
  CHK    2.59    0     100
  FISH   2.29    0     100
  HAM    2.89    0     100
  MCH    1.89    0     100
  MTL    1.99    0     100
  SPG    1.99    0     100
  TUR    2.49    0     100 ;

param:   n_min  n_max :=
   A      700   10000
   C      700   10000
   B1     700   10000
   B2     700   10000 ;

param amt (tr):
           A    C   B1   B2 :=
   BEEF   60   20   10   15
   CHK     8    0   20   20
   FISH    8   10   15   10
   HAM    40   40   35   10
   MCH    15   35   15   15
   MTL    70   30   15   15
   SPG    25   50   25   15
   TUR    60   20   15   10 ;
