# Supplementary material for: An optimization framework for measuring spatial access over healthcare networks
Source: BMC Health Serv Res. 2015 Jul 17;15:273. doi: 10.1186/s12913-015-0919-8 (PMC4504403; doi:10.1186/s12913-015-0919-8)
Supplement: Additional file 3: — The free AMPL package that researchers can use to implement optimization models to measure access described in this article. We provide example codes and instructions to use the AMPL package for researchers who want to implement optimization models to measure access. [file 12913_2015_919_MOESM3_ESM.zip › MODELS/diet.mod]

set NUTR;
set FOOD;

param cost {FOOD} > 0;
param f_min {FOOD} >= 0;
param f_max {j in FOOD} >= f_min[j];

param n_min {NUTR} >= 0;
param n_max {i in NUTR} >= n_min[i];

param amt {NUTR,FOOD} >= 0;

var Buy {j in FOOD} >= f_min[j], <= f_max[j];

minimize Total_Cost:  sum {j in FOOD} cost[j] * Buy[j];

subject to Diet {i in NUTR}:
   n_min[i] <= sum {j in FOOD} amt[i,j] * Buy[j] <= n_max[i];
