# Supplementary material for: An optimization framework for measuring spatial access over healthcare networks
Source: BMC Health Serv Res. 2015 Jul 17;15:273. doi: 10.1186/s12913-015-0919-8 (PMC4504403; doi:10.1186/s12913-015-0919-8)
Supplement: Additional file 3: — The free AMPL package that researchers can use to implement optimization models to measure access described in this article. We provide example codes and instructions to use the AMPL package for researchers who want to implement optimization models to measure access. [file 12913_2015_919_MOESM3_ESM.zip › MODELS/diet.run]

model diet.mod;
data diet2.dat;

param N symbolic in NUTR;
param nstart > 0;
param nstep > 0;
read N, nstart, nstep <- ;   # read data interactively

set N_MAX default {};
param N_obj {N_MAX};
param N_dual {N_MAX};
option solver_msg 0;

for {i in nstart .. 0 by -nstep} {
   let n_max[N] := i;
   solve;
   if solve_result = "infeasible" then {
      printf "--- infeasible at %d ---\n\n", i;
      break;
   }
   let N_MAX := N_MAX union {i};
   let N_obj[i] := Total_Cost;
   let N_dual[i] := Diet[N].dual;
}
display N_obj, N_dual;
