# Supplementary material for: An optimization framework for measuring spatial access over healthcare networks
Source: BMC Health Serv Res. 2015 Jul 17;15:273. doi: 10.1186/s12913-015-0919-8 (PMC4504403; doi:10.1186/s12913-015-0919-8)
Supplement: Additional file 3: — The free AMPL package that researchers can use to implement optimization models to measure access described in this article. We provide example codes and instructions to use the AMPL package for researchers who want to implement optimization models to measure access. [file 12913_2015_919_MOESM3_ESM.zip › MODELS/diet2a.dat]

data;

set NUTR := A B1 B2 C NA CAL ;
set FOOD := BEEF CHK FISH HAM MCH MTL SPG TUR ;

param:   cost  f_min  f_max :=
  BEEF   3.19    2     10
  CHK    2.59    2     10
  FISH   2.29    2     10
  HAM    2.89    2     10
  MCH    1.89    2     10
  MTL    1.99    2     10
  SPG    1.99    2     10
  TUR    2.49    2     10  ;

param:   n_min  n_max :=
   A      700   20000
   C      700   20000
   B1     700   20000
   B2     700   20000
   NA       0   50000
   CAL  16000   24000 ;

param amt (tr):
           A    C   B1   B2    NA   CAL :=
   BEEF   60   20   10   15   938   295
   CHK     8    0   20   20  2180   770
   FISH    8   10   15   10   945   440
   HAM    40   40   35   10   278   430
   MCH    15   35   15   15  1182   315
   MTL    70   30   15   15   896   400
   SPG    25   50   25   15  1329   370
   TUR    60   20   15   10  1397   450 ;
