# Supplementary material for: An optimization framework for measuring spatial access over healthcare networks
Source: BMC Health Serv Res. 2015 Jul 17;15:273. doi: 10.1186/s12913-015-0919-8 (PMC4504403; doi:10.1186/s12913-015-0919-8)
Supplement: Additional file 3: — The free AMPL package that researchers can use to implement optimization models to measure access described in this article. We provide example codes and instructions to use the AMPL package for researchers who want to implement optimization models to measure access. [file 12913_2015_919_MOESM3_ESM.zip › MODELS/dietobj.dat]

data;

set MINREQ := A B1 B2 C CAL ;
set MAXREQ := A NA CAL ;
set FOOD := BEEF CHK FISH HAM MCH MTL SPG TUR ;

param:   f_min  f_max :=
  BEEF     2     10 
  CHK      2     10 
  FISH     2     10 
  HAM      2     10 
  MCH      2     10 
  MTL      2     10 
  SPG      2     10 
  TUR      2     10 ;

set STORE := "A&P" JEWEL VONS ;

# param cost (tr): "A&P" JEWEL   VONS :=
#   BEEF           3.19   3.09   2.59
#   CHK            2.59   2.79   2.99
#   FISH           2.29   2.29   2.49
#   HAM            2.89   2.59   2.69
#   MCH            1.89   1.59   1.99
#   MTL            1.99   1.99   2.29
#   SPG            1.99   2.09   2.00
#   TUR            2.49   2.30   2.69 ;

param cost: BEEF  CHK FISH  HAM  MCH  MTL  SPG  TUR :=
     "A&P"  3.19 2.59 2.29 2.89 1.89 1.99 1.99 2.49
     JEWEL  3.09 2.79 2.29 2.59 1.59 1.99 2.09 2.30
      VONS  2.59 2.99 2.49 2.69 1.99 2.29 2.00 2.69 ;

param:   n_min  n_max :=
   A      700   20000
   C      700       .
   B1       0       .
   B2       0       .
   NA       .   50000
   CAL  16000   24000 ;

param amt (tr):   A    C   B1   B2    NA   CAL :=
          BEEF   60   20   10   15   938   295
          CHK     8    0   20   20  2180   770
          FISH    8   10   15   10   945   440
          HAM    40   40   35   10   278   430
          MCH    15   35   15   15  1182   315
          MTL    70   30   15   15   896   400
          SPG    25   50   25   15  1329   370
          TUR    60   20   15   10  1397   450 ;
