# Supplementary material for: An optimization framework for measuring spatial access over healthcare networks
Source: BMC Health Serv Res. 2015 Jul 17;15:273. doi: 10.1186/s12913-015-0919-8 (PMC4504403; doi:10.1186/s12913-015-0919-8)
Supplement: Additional file 3: — The free AMPL package that researchers can use to implement optimization models to measure access described in this article. We provide example codes and instructions to use the AMPL package for researchers who want to implement optimization models to measure access. [file 12913_2015_919_MOESM3_ESM.zip › MODELS/distnode.mod]

###  SHIPPING SETS AND PARAMETERS  ###
set whse 'warehouses';  # Locations from which demand is satisfied
set dctr 'distribution centers' within whse;
			# Locations from which product may be shipped
param sc 'shipping cost' {dctr,whse} >= 0;
			# Shipping costs, to whse from dctr, in $ / 100 lb
param huge 'largest shipping cost' > 0;
			# Largest cost allowed for a usable shipping route
param msr 'minimum size restriction' {dctr,whse} logical;
			# True indicates a minimum-size restriction on
			# direct shipments using this dctr --> whse route
param dsr 'direct shipment requirement' {dctr} >= 0;
			# Minimum total demand, in pallets, needed to
			# allow shipment on routes subject to the
			# minimum size restriction

###  PLANT SETS AND PARAMETERS  ###

set fact 'factories' within dctr;
			# Locations where product is manufactured
param rtmin 'regular-time total minimum' >= 0;
			# Lower limit on (average) total regular-time 
			# crews employed at all factories
param rtmax 'regular-time total maximum' >= rtmin;
			# Upper limit on (average) total regular-time 
			# crews employed at all factories
param otmin 'overtime total minimum' >= 0;
			# Lower limit on total overtime hours 
			# at all factories
param otmax 'overtime total maximum' >= otmin;
			# Upper limit on total overtime hours 
			# at all factories
param rmin 'regular-time minimums' {fact} >= 0;
			# Lower limits on (average) regular-time crews
param rmax 'regular-time maximums' {f in fact} >= rmin[f];
			# Upper limits on (average) regular-time crews
param omin 'overtime minimums' {fact} >= 0;
			# Lower limits on overtime hours
param omax 'overtime maximums' {f in fact} >= omin[f];
			# Upper limits on overtime hours
param hd 'hours per day' {fact} >= 0;
			# Regular-time hours per working day
param dp 'days in period' {fact} > 0;
			# Working days in the current planning period

###  PRODUCT SETS AND PARAMETERS  ###

set prod 'products';    # Elements of the product group
param wt 'weight' {prod} > 0;
			# Weight in 100 lb / 1000 cases
param cpp 'cases per pallet' {prod} > 0;
			# Cases of product per shipping pallet
param tc 'transshipment cost' {prod} >= 0;
			# Transshipment cost in $ / 1000 cases
param pt 'production time' {prod,fact} >= 0;
			# Crew-hours to produce 1000 cases
param rpc 'regular-time production cost' {prod,fact} >= 0;
			# Cost of production on regular time, 
			# in $ / 1000 cases
param opc 'overtime production cost' {prod,fact} >= 0;
			# Cost of production on overtime, in $ / 1000 cases

###  DEMAND SETS AND PARAMETERS  ###

param dt 'total demand' {prod} >= 0;
			# Total demands for products, in 1000s
param ds 'demand shares' {p in prod, w in whse} >= 0, <= 1;
			# Historical demand data, from which each
			# warehouse's share of total demand is deduced
param dstot {p in prod} := sum {w in whse} ds[p,w];
			# Total of demand shares;
			# should be 1, but often isn't
param dem 'demand' {p in prod, w in whse} := dt[p] * ds[p,w] / dstot[p];
			# Projected demands to be satisfied, in 1000s
set rt 'shipping routes available' :=
 {d in dctr, w in whse: 
	 d <> w  and  sc[d,w] < huge  and
	 (w in dctr or sum {p in prod} dem[p,w] > 0)  and
	 not (msr[d,w] and sum {p in prod} 1000*dem[p,w]/cpp[p] < dsr[d]) };
			# List of ordered pairs that represent routes
			# on which shipments are allowed

###  OBJECTIVE  ###

minimize cost: to_come; # Total cost: regular production, overtime
			# production, shipping, and transshipment

###  NODES (CONSTRAINTS)  ###

node RT:  rtmin <= net_out <= rtmax;
			# Source of all regular-time crews allocated
node OT:  otmin <= net_out <= otmax;
			# Source of all overtime hours allocated
node P_RT {fact};       # Sources of regular-time crews at factories
node P_OT {fact};       # Sources of overtime hours at factories
node M {prod,fact};     # Sources of manufacturing:
			# send to factory's W node for local demand;
			# send to factory's D node for distribution
node D {prod,dctr};     # Sources of distribution:
			# receive transshipped goods from center's W node;
			# receive manufactured goods from center's M node;
			# send to W nodes elsewhere
node W {p in prod, w in whse}:  net_in = dem[p,w];
			# Locations of warehousing:
			# receive from D nodes and local M node (if any),
			# to satisfy local demand;
			# send to local D node (if any) for transshipment

###  ARCS (VARIABLES)  ###

arc Work_RT {f in fact}
      from RT  to P_RT[f]  >= rmin[f],  <= rmax[f];  
			# Regular-time crews allocated to each factory
arc Work_OT {f in fact}
      from OT  to P_OT[f]  >= omin[f],  <= omax[f];  
			# Overtime hours allocated to each factory
arc Manu_RT {p in prod, f in fact: rpc[p,f] <> 0} >= 0
      from P_RT[f]  to M[p,f] (dp[f] * hd[f] / pt[p,f])
      obj cost (rpc[p,f] * dp[f] * hd[f] / pt[p,f]);
			# Regular-time crews allocated to 
			# manufacture of each product at each factory
arc Manu_OT {p in prod, f in fact: opc[p,f] <> 0} >= 0
      from P_OT[f]  to M[p,f] (1 / pt[p,f])  obj cost (opc[p,f] / pt[p,f]);
			# Overtime hours allocated to 
			# manufacture of each product at each factory
arc Prod_L {p in prod, f in fact} >= 0
      from M[p,f]  to W[p,f];
			# Manufacture of each product at each factory
			# to satisfy local demand, in 1000s of units
arc Prod_D {p in prod, f in fact} >= 0
      from M[p,f]  to D[p,f];
			# Manufacture of each product at each factory,
			# for distribution elsewhere, in 1000s of units
arc Ship {p in prod, (d,w) in rt} >= 0
      from D[p,d]  to W[p,w] obj cost (sc[d,w] * wt[p]);
			# Shipments of each product on each allowed route
arc Trans {p in prod, d in dctr} >= 0
      from W[p,d]  to D[p,d]  obj cost (tc[p]);
			# Transshipments of each product at each
			# distribution center
