# Supplementary material for: An optimization framework for measuring spatial access over healthcare networks
Source: BMC Health Serv Res. 2015 Jul 17;15:273. doi: 10.1186/s12913-015-0919-8 (PMC4504403; doi:10.1186/s12913-015-0919-8)
Supplement: Additional file 3: — The free AMPL package that researchers can use to implement optimization models to measure access described in this article. We provide example codes and instructions to use the AMPL package for researchers who want to implement optimization models to measure access. [file 12913_2015_919_MOESM3_ESM.zip › MODELS/econ2.dat]

data;

param: ACT:   cost  level_min  level_max :=
        P1    2450     240        1000
        P1a   1290     270        1000
        P2    1850     220        1000
        P2a   3700     260        1000
        P2b   2150     200        1000
        P3    2200     260        1000
        P3c   2370     220        1000
        P4    2170     240        1000 ;

param: PROD:  demand :=
       AA1     70000 
       AC1     80000
       BC1     90000 
       BC2     70000 
       NA2    400000 
       NA3    800000  ;

param io (tr):
         AA1  AC1  BC1  BC2   NA2   NA3 :=
   P1     60   20   10   15   938   295
   P1a     8    0   20   20  1180   770
   P2      8   10   15   10   945   440
   P2a    40   40   35   10   278   430
   P2b    15   35   15   15  1182   315
   P3     70   30   15   15   896   400
   P3c    25   40   30   30  1029   370
   P4     60   20   15   10  1397   450 ;
