# Supplementary material for: An optimization framework for measuring spatial access over healthcare networks
Source: BMC Health Serv Res. 2015 Jul 17;15:273. doi: 10.1186/s12913-015-0919-8 (PMC4504403; doi:10.1186/s12913-015-0919-8)
Supplement: Additional file 3: — The free AMPL package that researchers can use to implement optimization models to measure access described in this article. We provide example codes and instructions to use the AMPL package for researchers who want to implement optimization models to measure access. [file 12913_2015_919_MOESM3_ESM.zip › MODELS/econnl.mod]

set PROD;   # products
set ACT;    # activities

param cost {ACT} > 0;      # cost per unit of each activity
param io {PROD,ACT} >= 0;  # units of each product from
                           # 1 unit of each activity

param demzero {PROD} > 0;  # intercept and slope of the demand
param demrate {PROD} >= 0; # as a function of price

var Price {i in PROD};
var Level {j in ACT};

subject to Pri_Compl {i in PROD}:
   Price[i] >= 0 complements
      sum {j in ACT} io[i,j] * Level[j]
         >= demzero[i] - demrate[i] * Price[i];

subject to Lev_Compl {j in ACT}:
   Level[j] >= 0 complements
      sum {i in PROD} Price[i] * io[i,j] <= cost[j];
