# Supplementary material for: An optimization framework for measuring spatial access over healthcare networks
Source: BMC Health Serv Res. 2015 Jul 17;15:273. doi: 10.1186/s12913-015-0919-8 (PMC4504403; doi:10.1186/s12913-015-0919-8)
Supplement: Additional file 3: — The free AMPL package that researchers can use to implement optimization models to measure access described in this article. We provide example codes and instructions to use the AMPL package for researchers who want to implement optimization models to measure access. [file 12913_2015_919_MOESM3_ESM.zip › MODELS/egypt1.mod]

# =================================================
# EGYPT:  GAMS Egyptian Fertilizer Model
# =================================================

     # ORDERED PAIRS VERSION

     # Source:  "On the Development of a General Algebraic Modeling 
     # System in a Strategic Planning Environment" by Johannes Bisschop 
     # and Alexander Meeraus

# --------------------------------------
# Sets
# --------------------------------------

set center;                # Locations from which final product may be shipped

set port within center;    # Locations at which imports can be received

set plant within center;   # Locations of plants

set region;                # Demand regions

set unit;                  # Productive units

set proc;                  # Processes

set nutr;                  # Nutrients

set c_final;               # Final products (fertilizers)

set c_inter;               # Intermediate products

set c_ship within c_inter; # Intermediates for shipment

set c_raw;                 # Domestic raw materials and miscellaneous inputs

set commod := c_final union c_inter union c_raw;
			   # All commodities

# --------------------------------------
# Parameters
# --------------------------------------

param cf75 {region,c_final} >= 0; 
			   # Consumption of fertilizer 1974-75 (1000 tpy)

param fn {c_final,nutr} >= 0;
			   # Nutrient content of fertilizers

param cn75 {r in region, n in nutr} 
	      := sum {c in c_final} cf75[r,c] * fn[c,n];

			   # Consumption of nutrients 1974-75 (1000 tpy)

param road {region,center} >= 0;
			   # Road distances

param rail_half {plant,plant} >= 0;
param rail {p1 in plant, p2 in plant} := rail_half[p1,p2] + rail_half[p2,p1];

			   # Interplant rail distances (kms)

param impd_barg {plant} >= 0;
param impd_road {plant} >= 0;
			   # Import distances (kms) by barge and road

param tran_final {pl in plant, r in region} := 
	      if road[r,pl] > 0 then (.5 + .0144 * road[r,pl]) else 0;

param tran_import {r in region, po in port} :=
	      if road[r,po] > 0 then (.5 + .0144 * road[r,po]) else 0;

param tran_inter {p1 in plant, p2 in plant} :=
	      if rail[p1,p2] > 0 then (3.5 + .03 * rail[p1,p2]) else 0;

param tran_raw {pl in plant} :=
	    (if impd_barg[pl] > 0 then (1.0 + .0030 * impd_barg[pl]) else 0)
	  + (if impd_road[pl] > 0 then (0.5 + .0144 * impd_road[pl]) else 0);

			   # Transport cost (le per ton) for:
			   #   final products, imported final products,
			   #   interplant shipment, imported raw materials

param io {commod,proc};    # Input-output coefficients

param util {unit,proc} >= 0;
			   # Capacity utilization coefficients

param p_imp {commod} >= 0;
			   # Import Price (cif US$ per ton 1975)

param p_r {c_raw} >= 0;
param p_pr {plant,c_raw} >= 0;

param p_dom {pl in plant, c in c_raw} := 
	      if p_r[c] > 0 then p_r[c] else p_pr[pl,c];

			   # Domestic raw material prices

param dcap {plant,unit} >= 0;
			   # Design capacity of plants (t/day)

param icap {u in unit, pl in plant} := 0.33 * dcap[pl,u];
			   # Initial capacity of plants (t/day)

param exch := 0.4;         # Exchange rate

param util_pct := 0.85;    # Utilization percent for initial capacity

# --------------------------------------
# Derived sets of "possibilities"
# --------------------------------------

set m_pos := {u in unit, pl in plant: icap[u,pl] > 0};

			   # Set of (unit,plant) pairs for which there is
			   # initial capacity

set p_cap := {pr in proc, pl in plant: 
		      forall {u in unit: util[u,pr] > 0} (u,pl) in m_pos};

			   # Set of (proc,plant) pairs such that all units
			   # needed by the proc have some initial capacity
			   # at the plant

set p_except within proc cross plant;
			   # List of (pr,pl) such that process pr is 
			   # arbitrarily ruled out at plant pl

set p_pos := p_cap diff p_except;

			   # Set of possible (pr,pl) pairs
			   
set cp_pos := {c in commod, pl in plant: 
			       sum {pr in proc: (pr,pl) in p_pos} io[c,pr] > 0};

set cc_pos := {c in commod, pl in plant: 
			       sum {pr in proc: (pr,pl) in p_pos} io[c,pr] < 0};

set c_pos := cp_pos union cc_pos;

			   # Sets of commodity possibilities at each plant:
			   # production (cp_pos), consumption (cc_pos), 
			   # either production or consumption (c_pos)

# --------------------------------------
# Variables
# --------------------------------------

var Z {p_pos} >= 0;        # Z[pr,pl] is level of process pr at plant pl

var Xf {c in c_final, pl in plant, region: (c,pl) in cp_pos} >= 0;

			   # Xf[c,pl,r] is amount of final product c 
			   # shipped from plant pl to region r

var Xi {c in c_ship, p1 in plant, p2 in plant:
	      (c,p1) in cp_pos and (c,p2) in cc_pos} >= 0;

			   # Xi[c,p1,p2] is amount of intermediate c
			   # shipped from plant p1 to plant p2

var Vf {c_final,region,port} >= 0;
			   # Vf[c,r] is amount of final product c
			   # imported by region r from port po

var Vr {c in c_raw, pl in plant: (c,pl) in cc_pos} >= 0; 

			   # Vr[c,pl] is amount of raw material c
			   # imported for use at plant pl

var U {c in c_raw, pl in plant: (c,pl) in cc_pos} >= 0; 

			   # U[c,pl] is amount of raw material c
			   # purchased domestically for use at plant pl

var Psip;                  # Domestic recurrent cost
var Psil;                  # Transport cost
var Psii;                  # Import cost

# --------------------------------------
# Objective
# --------------------------------------

minimize Psi:  Psip + Psil + Psii;

# --------------------------------------
# Constraints
# --------------------------------------

subject to mbd {n in nutr, r in region}:

    sum {c in c_final} fn[c,n] * 
		(sum {po in port} Vf[c,r,po] +
		 sum {pl in plant: (c,pl) in cp_pos} Xf[c,pl,r])  >=  cn75[r,n];

			   # Total nutrients supplied to a region by all 
			   # final products (sum of imports plus internal 
			   # shipments from plants) must meet requirements
			   
subject to mbdb {c in c_final, r in region: cf75[r,c] > 0}:

    sum {po in port} Vf[c,r,po] +
    sum {pl in plant: (c,pl) in cp_pos} Xf[c,pl,r]  >=  cf75[r,c];

			   # Total of each final product supplied to each
			   # region (as in previous constraint) must meet
			   # requirements

subject to mb {c in commod, pl in plant}:

    sum {pr in proc: (pr,pl) in p_pos} io[c,pr] * Z[pr,pl]

   + ( if (c in c_ship) then sum {p2 in plant}
	  ( (if (c,p2) in cp_pos and (c,pl) in cc_pos then Xi[c,p2,pl])
	  - (if (c,p2) in cc_pos and (c,pl) in cp_pos then Xi[c,pl,p2]) ) )

   + ( if (c in c_raw and (c,pl) in cc_pos) then 
	 ( (if p_imp[c] > 0 then Vr[c,pl]) + (if p_dom[pl,c] > 0 then U[c,pl]) ) ) 

  >= if (c in c_final and (c,pl) in cp_pos) then sum {r in region} Xf[c,pl,r];

			   # For each commodity at each plant:  sum of
			   # (1) production or consumption at plant,
			   # (2) inter-plant shipments in or out,
			   # (3) import and domestic purchases (raw only)
			   # is >= 0 for raw materials and intermediates;
			   # is >= the total shipped for final products

subject to cc {(u,pl) in m_pos}:

    sum {pr in proc: (pr,pl) in p_pos} 
			   util[u,pr] * Z[pr,pl]  <=  util_pct * icap[u,pl];

			   # For each productive unit at each plant,
			   # the level of each process in that unit
			   # may not exceed the unit's capacity

subject to ap:

    Psip  =  sum {(c,pl) in cc_pos: c in c_raw} p_dom[pl,c] * U[c,pl];

			   # Psip is the cost of domestic raw materials,
			   # summed over all plants that consume them

subject to al:

    Psil  =  sum {c in c_final} (

		 sum {pl in plant, r in region: (c,pl) in cp_pos} 
					     tran_final[pl,r] * Xf[c,pl,r]

	       + sum {po in port, r in region} tran_import[r,po] * Vf[c,r,po] )

	   + sum {c in c_ship, p1 in plant, p2 in plant: 
			(c,p1) in cp_pos and (c,p2) in cc_pos} 
					   tran_inter[p1,p2] * Xi[c,p1,p2]

	   + sum {c in c_raw, pl in plant:
			(c,pl) in cc_pos and p_imp[c] > 0} 
						   tran_raw[pl] * Vr[c,pl];

			   # Total transport cost is sum of shipping costs for
			   # (1) all final products from all plants,
			   # (2) all imports of final products,
			   # (3) all intermediates shipped between plants,
			   # (4) all imports of raw materials

subject to ai:

    Psii / exch  =  sum {c in c_final, r in region, po in port} 
						       p_imp[c] * Vf[c,r,po]

		  + sum {c in c_raw, pl in plant: (c,pl) in cc_pos}
						       p_imp[c] * Vr[c,pl];

			   # Total import cost -- at exchange rate -- 
			   # is sum of import costs for final products 
			   # in each region and raw materials at each plant
