# Supplementary material for: An optimization framework for measuring spatial access over healthcare networks
Source: BMC Health Serv Res. 2015 Jul 17;15:273. doi: 10.1186/s12913-015-0919-8 (PMC4504403; doi:10.1186/s12913-015-0919-8)
Supplement: Additional file 3: — The free AMPL package that researchers can use to implement optimization models to measure access described in this article. We provide example codes and instructions to use the AMPL package for researchers who want to implement optimization models to measure access. [file 12913_2015_919_MOESM3_ESM.zip › MODELS/egypt2.mod]

# Model EGYPT from June 1989 version of CSTR 133


#     This static production model, originally stated in the GAMS language
#(Bisschop and Meeraus 1982), is based on a World Bank study of the
#Egyptian fertilizer industry (Choksi, Meeraus and Stoutjesdijk 1980).


####  SETS  ###

set center;                # Locations from which final product may be shipped
set port within center;    # Locations at which imports can be received
set plant within center;   # Locations of plants

set region;                # Demand regions

set unit;                  # Productive units
set proc;                  # Processes

set nutr;                  # Nutrients

set c_final;               # Final products (fertilizers)
set c_inter;               # Intermediate products
set c_ship within c_inter; # Intermediates for shipment
set c_raw;                 # Domestic raw materials and miscellaneous inputs

set commod := c_final union c_inter union c_raw;
                           # All commodities


###  PARAMETERS  ###

param cf75 {region,c_final} >= 0;
                           # Consumption of fertilizer 1974-75 (1000 tpy)

param fn {c_final,nutr} >= 0;
                           # Nutrient content of fertilizers

param cn75 {r in region, n in nutr} := sum {c in c_final} cf75[r,c] * fn[c,n];

                           # Consumption of nutrients 1974-75 (1000 tpy)

param road {region,center} >= 0;
                           # Road distances

param rail_half {plant,plant} >= 0;
param rail {p1 in plant, p2 in plant} :=
    if rail_half[p1,p2] > 0 then rail_half[p1,p2] else rail_half[p2,p1];

                           # Interplant rail distances (kms)

param impd_barg {plant} >= 0;
param impd_road {plant} >= 0;
                           # Import distances (kms) by barge and road

param tran_final {pl in plant, r in region} :=
              if road[r,pl] > 0 then .5 + .0144 * road[r,pl] else 0;

param tran_import {r in region, po in port} :=
              if road[r,po] > 0 then .5 + .0144 * road[r,po] else 0;

param tran_inter {p1 in plant, p2 in plant} :=
              if rail[p1,p2] > 0 then 3.5 + .03 * rail[p1,p2] else 0;

param tran_raw {pl in plant} :=
            (if impd_barg[pl] > 0 then 1.0 + .0030 * impd_barg[pl] else 0)
          + (if impd_road[pl] > 0 then 0.5 + .0144 * impd_road[pl] else 0);

                           # Transport cost (le per ton) for:
                           #   final products, imported final products,
                           #   interplant shipment, imported raw materials

param io {commod,proc};    # Input-output coefficients

param util {unit,proc} >= 0;
                           # Capacity utilization coefficients

param p_imp {commod} >= 0; # Import Price (cif US$ per ton 1975)

param p_r {c_raw} >= 0;
param p_pr {plant,c_raw} >= 0;

param p_dom {pl in plant, c in c_raw} :=
              if p_r[c] > 0 then p_r[c] else p_pr[pl,c];

                           # Domestic raw material prices

param dcap {plant,unit} >= 0;
                           # Design capacity of plants (t/day)

param icap {u in unit, pl in plant} := 0.33 * dcap[pl,u];
                           # Initial capacity of plants (t/day)

param exch := 0.4;         # Exchange rate

param util_pct := 0.85;    # Utilization percent for initial capacity


###  DERIVED SETS OF "POSSIBILITIES"  ###

set m_pos {pl in plant} := {u in unit: icap[u,pl] > 0};

                           # At each plant, set of units for which there is
                           # initial capacity

set p_cap {pl in plant} :=
             {pr in proc: forall {u in unit: util[u,pr] > 0} u in m_pos[pl] };

                           # At each plant, set of processes for which
                           # all necessary units have some initial capacity

set p_except {plant} within proc;

                           # At each plant, list of processes that are
                           # arbitrarily ruled out

set p_pos {pl in plant} := p_cap[pl] diff p_except[pl];

                           # At each plant, set of possible processes

set cp_pos {c in commod} := {pl in plant: sum {pr in p_pos[pl]} io[c,pr] > 0};

set cc_pos {c in commod} := {pl in plant: sum {pr in p_pos[pl]} io[c,pr] < 0};

set c_pos {c in commod} := cp_pos[c] union cc_pos[c];

                           # For each commodity, set of plants that can
                           # produce it (cp_pos) or consume it (cc_pos),
                           # and their union (c_pos)


###  VARIABLES  ###

var Z {pl in plant, p_pos[pl]} >= 0;

                           # Z[pl,pr] is level of process pr at plant pl

var Xf {c in c_final, cp_pos[c], region} >= 0;

                           # Xf[c,pl,r] is amount of final product c
                           # shipped from plant pl to region r

var Xi {c in c_ship, cp_pos[c], cc_pos[c]} >= 0;

                           # Xi[c,p1,p2] is amount of intermediate c
                           # shipped from plant p1 to plant p2

var Vf {c_final,region,port} >= 0;

                           # Vf[c,r,po] is amount of final product c
                           # imported by region r from port po

var Vr {c in c_raw, cc_pos[c]} >= 0;

                           # Vr[c,pl] is amount of raw material c
                           # imported for use at plant pl


var U {c in c_raw, cc_pos[c]} >= 0;

                           # U[c,pl] is amount of raw material c
                           # purchased domestically for use at plant pl

var Psip;                  # Domestic recurrent cost
var Psil;                  # Transport cost
var Psii;                  # Import cost


###  OBJECTIVE  ###

minimize Psi:  Psip + Psil + Psii;


###  CONSTRAINTS  ###

subject to mbd {n in nutr, r in region}:

    sum {c in c_final} fn[c,n] *
                (sum {po in port} Vf[c,r,po] +
                 sum {pl in cp_pos[c]} Xf[c,pl,r])  >=  cn75[r,n];

                           # Total nutrients supplied to a region by all
                           # final products (sum of imports plus internal
                           # shipments from plants) must meet requirements

subject to mbdb {c in c_final, r in region: cf75[r,c] > 0}:

    sum {po in port} Vf[c,r,po] +
    sum {pl in cp_pos[c]} Xf[c,pl,r]  >=  cf75[r,c];

                           # Total of each final product supplied to each
                           # region (as in previous constraint) must meet
                           # requirements

subject to mb {c in commod, pl in plant}:

    sum {pr in p_pos[pl]} io[c,pr] * Z[pl,pr]

   + ( if c in c_ship then
                ( if pl in cp_pos[c] then sum {p2 in cc_pos[c]} Xi[c,pl,p2] )
              + ( if pl in cc_pos[c] then sum {p2 in cp_pos[c]} Xi[c,p2,pl] ))

   + ( if (c in c_raw and pl in cc_pos[c]) then
                 (( if p_imp[c] > 0 then Vr[c,pl] )
                + ( if p_dom[pl,c] > 0 then U[c,pl] )))

  >= if (c in c_final and pl in cp_pos[c]) then sum {r in region} Xf[c,pl,r];

                           # For each commodity at each plant:  sum of
                           #   (1) production or consumption at plant,
                           #   (2) inter-plant shipments in or out,
                           #   (3) import and domestic purchases (raw only)
                           # is >= 0 for raw materials and intermediates;
                           # is >= the total shipped for final products

subject to cc {pl in plant, u in m_pos[pl]}:

    sum {pr in p_pos[pl]} util[u,pr] * Z[pl,pr]  <=  util_pct * icap[u,pl];

                           # For each productive unit at each plant,
                           # total utilization by all processes
                           # may not exceed the unit's capacity

subject to ap:

    Psip  =  sum {c in c_raw, pl in cc_pos[c]} p_dom[pl,c] * U[c,pl];

                           # Psip is the cost of domestic raw materials,
                           # summed over all plants that consume them


subject to al:

    Psil  =  sum {c in c_final} (

               sum {pl in cp_pos[c], r in region}
                                              tran_final[pl,r] * Xf[c,pl,r]

             + sum {po in port, r in region} tran_import[r,po] * Vf[c,r,po] )

           + sum {c in c_ship, p1 in cp_pos[c], p2 in cc_pos[c]}
                                               tran_inter[p1,p2] * Xi[c,p1,p2]

           + sum {c in c_raw, pl in cc_pos[c]: p_imp[c] > 0}
                                                    tran_raw[pl] * Vr[c,pl];

                           # Total transport cost is sum of shipping costs for
                           #   (1) all final products from all plants,
                           #   (2) all imports of final products,
                           #   (3) all intermediates shipped between plants,
                           #   (4) all imports of raw materials

subject to ai:

    Psii / exch  =  sum {c in c_final, r in region, po in port}
                                                      p_imp[c] * Vf[c,r,po]

                  + sum {c in c_raw, pl in cc_pos[c]} p_imp[c] * Vr[c,pl];

                           # Total import cost -- at exchange rate --
                           # is sum of import costs for final products
                           # in each region and raw materials at each plant
