# Supplementary material for: An optimization framework for measuring spatial access over healthcare networks
Source: BMC Health Serv Res. 2015 Jul 17;15:273. doi: 10.1186/s12913-015-0919-8 (PMC4504403; doi:10.1186/s12913-015-0919-8)
Supplement: Additional file 3: — The free AMPL package that researchers can use to implement optimization models to measure access described in this article. We provide example codes and instructions to use the AMPL package for researchers who want to implement optimization models to measure access. [file 12913_2015_919_MOESM3_ESM.zip › MODELS/iocol2.mod]

set MAT;             # materials
set ACT;             # activities

param io {MAT,ACT};  # input-output coefficients

set MATF within MAT; # finished materials

param revenue {MATF} >= 0;

param sell_min {MATF} >= 0;
param sell_max {i in MATF} >= sell_min[i];

param cost {ACT} >= 0;
param act_min {ACT} >= 0;
param act_max {j in ACT} >= act_min[j];

maximize Net_Profit;

subject to Balance {i in MAT}: to_come = 0;

var Run {j in ACT} >= act_min[j], <= act_max[j],
   obj Net_Profit -cost[j],
   coeff {i in MAT} Balance[i] io[i,j];

var Sell {i in MATF} >= sell_min[i], <= sell_max[i],
   obj Net_Profit revenue[i],
   coeff Balance[i] -1;
