# Supplementary material for: An optimization framework for measuring spatial access over healthcare networks
Source: BMC Health Serv Res. 2015 Jul 17;15:273. doi: 10.1186/s12913-015-0919-8 (PMC4504403; doi:10.1186/s12913-015-0919-8)
Supplement: Additional file 3: — The free AMPL package that researchers can use to implement optimization models to measure access described in this article. We provide example codes and instructions to use the AMPL package for researchers who want to implement optimization models to measure access. [file 12913_2015_919_MOESM3_ESM.zip › MODELS/m2a]

#!/bin/sh
# Convert MPS to an AMPL data file.
# usage: m2a [<]mps.format >ampl.format

awk 'BEGIN { printf "data;\nparam :Aij: A :=\n"
	HUGE = 1.7014118e+38
	m = 0
	Wrongno = "Wrong number of fields in BOUNDS section!"
	}
function fsplit() {
	if (NF >= 4) {
		if (NF == 5) {
			D1 = $1
			D2 = $2
			D3 = $3
			D4 = $4
			D5 = $5
			}
		else {
			D1 = "\t"
			D2 = $1
			D3 = $2
			D4 = $3
			D5 = $4
			}
		}
	else if (NF >= 2) {
		if (NF == 3) {
			D1 = $1
			D2 = $2
			D3 = $3
			}
		else {
			D1 = "\t"
			D2 = $1
			D3 = $2
			}
		}
	else {
		printf "Line %d: got %d fields; expected 2, 3, 4, or 5\n", NR, NF
		exit 1
		}
	}
/^\*/		{ next }
/^ROWS/		{ sc = 1; next }
/^COLUMNS/ 	{ sc = 2; next }
/^RHS/		{ sc = 3; printf ";\nparam b :=\n";  rhsname = ""; next }
/^RANGES/	{ sc = 4; printf ";\nparam db :=\n"; rngname = ""; next }
/^BOUNDS/	{ sc = 5; printf ";\nparam ub :=\n"
		bndname = ""; next }
/^ENDATA/	{ print ";"
		printf "param lb :=\n"
		for(i in lb) printf "\t\"%s\"\t%s\n", i, lb[i]
		print ";"
		print "param :I1: ctype :="
		for(i = 0; i < m; i++) printf "\t\"%s\"\t%s\n", rn[i], rt[rn[i]]
		print ";\nend;"
		exit
		}
{if (sc == 1) { rt[$2] = $1; rn[m++] = $2; next }
 if (sc == 2) { printf "\t\"%s\"\t\"%s\"\t%s\n", $2, $1, $3
		if (NF == 5) printf "\t\"%s\"\t\"%s\"\t%s\n", $4, $1, $5
		next }
 if (sc == 3) { fsplit()
		if (rhsname == "") rhsname = D1
		else if (rhsname != D1) next
		printf "\t\"%s\"\t%s\n", D2, D3
		if (NF >= 4) printf "\t\"%s\"\t%s\n", D4, D5
		next }
 if (sc == 4) { fsplit()
		if (rngname == "") rngname = D1
		else if (rngname != D1) next
		v = D3 + 0.
		if (rt[D2] == "E") {
			if (v > 0.) rt[D2] = "GR"
			else if (v < 0.) { rt[D2] = "LR"; v = -v; }
			}
		else {
			if (v < 0.) v = -v
			else if (v == 0.) next
			if (rt[D2] == "L") rt[D2] = "LR"
			else if (rt[D2] == "G") rt[D2] = "GR"
			}
		if (v != 0) printf "\t\"%s\"\t%.12g\n", D2, v
		if (NF < 5) next
		v = D5 + 0.
		if (rt[D4] == "E") {
			if (v > 0.) rt[D4] = "GR"
			else if (v < 0.) { rt[D4] = "LR"; v = -v; }
			else next
			}
		else {
			if (v < 0.) v = -v
			else if (v == 0.) next
			if (rt[D4] == "L") rt[D4] = "LR"
			else if (rt[D4] == "G") rt[D4] = "GR"
			}
		printf "\t\"%s\"\t%.12g\n", D4, v
		}
 if (sc == 5) {
		if ($1 == "FR" || $1 == "MI") {
			if (NF == 2 || NF == 3)  {
				lb[$NF] = -HUGE
				next
				}
			print Wrongno
			printf "Input line %d = \"%s\"\n", NR, $0
			exit
			}
		if (NF == 4) {
			if (bndname == "") bndname = $2
			else if (bndname != $2) next
			vname = $3
			bval = $4
			}
		else if (NF == 3) { # blank BOUND set name
			if (bndname == "") bndname = "\t"
			else if (bndname != "\t") next
			vname = $2
			bval = $3
			}
		else {
			print Wrongno
			printf "Input line %d = \"%s\"\n", NR, $0
			exit
			}
		if ($1 == "LO") { lb[vname] = bval; next }
		if ($1 == "UP") { printf "\t\"%s\"\t%s\n", vname, bval; next }
		if ($1 == "FX") { lb[vname] = bval
				printf "\t\"%s\"\t%s\n", vname, bval; next }
		if ($1 == "PL") { next }
		printf "unexpected type %s in bounds section\n", $1 | "cat 1>&2"
		exit
		}
}' $*
