# Supplementary material for: An optimization framework for measuring spatial access over healthcare networks
Source: BMC Health Serv Res. 2015 Jul 17;15:273. doi: 10.1186/s12913-015-0919-8 (PMC4504403; doi:10.1186/s12913-015-0919-8)
Supplement: Additional file 3: — The free AMPL package that researchers can use to implement optimization models to measure access described in this article. We provide example codes and instructions to use the AMPL package for researchers who want to implement optimization models to measure access. [file 12913_2015_919_MOESM3_ESM.zip › MODELS/mod8.mod]

# From Bob Fourer's TOMS paper, June 1983


# A factory can manufacture some number of different products
# over the next T production periods.  Each product returns a
# characteristic estimated profit per unit, which varies from
# period to period.  The factory's size imposes a fixed upper
# limit on the total units manufactured per period.  Additionally,
# each product requires fixed characteristic amounts of certain
# raw materials per unit.
# 
# Limited quantities of raw materials must be stored now for use in 
# the next T periods.  Each raw material has a fixed characteristic
# storage cost per unit period.  Any material still unused after
# period T has a certain estimated remaining value.
# 
# What products should be manufactured in what periods to maximize
# total expected profit minus total storage costs, adjusted for
# the remaining value of any unused raw materials?


set P;			# Products
set R;			# Raw materials

param T > 0;		# number of production periods
param M > 0;		# Maximum production per period
param a{R,P} >= 0;	# units of raw material i to manufacture
			# 1 unit of product j
param b{R} >= 0;	# maximum initial stock of raw material i
param c{P,1..T};	# estimated profit per unit of product in period t
param d{R};		# storage cost per period per unit of raw material
param f{R};		# estimated remaining value per unit of raw material
			# after last period
var x{P,1..T} >= 0;	# units of product manufactured in period
var s{R,1..T+1} >= 0;	# stock of raw material at beginning of period

maximize profit:
	sum {t in 1..T} ( sum {j in P} c[j,t]*x[j,t] - sum {i in R} d[i]*s[i,t] )
	+ sum {i in R} f[i] * s[i,T+1];
		# total over all periods of estimated profit - storage costs
		# + value of raw materials left after last period

subject to
prd {t in 1..T}:
	sum {j in P} x[j,t] <= M;
		# production in each period less than maximum
stock1 {i in R}:
	s[i,1] <= b[i];
		# stock in period 1 less than maximum
stock {i in R, t in 1..T}:
	s[i,t+1] = s[i,t] - sum {j in P} a[i,j] * x[j,t];
		# stock in next period = present period - raw materials
