# Supplementary material for: An optimization framework for measuring spatial access over healthcare networks
Source: BMC Health Serv Res. 2015 Jul 17;15:273. doi: 10.1186/s12913-015-0919-8 (PMC4504403; doi:10.1186/s12913-015-0919-8)
Supplement: Additional file 3: — The free AMPL package that researchers can use to implement optimization models to measure access described in this article. We provide example codes and instructions to use the AMPL package for researchers who want to implement optimization models to measure access. [file 12913_2015_919_MOESM3_ESM.zip › MODELS/mpsi.mod]

# AMPL model for an MPS file with 'MARKER' lines indicating integer
# variables: like mps.mod, this is short, but it may
# change the row order (which could affect pivot choice
# by simplex-based solvers).

# Use the awk script "m2ai" to turn an MPS file into suitable data.

set Aij dimen 2;		#constraint matrix indices
set I1;				# to allow empty rows
set J := setof{(i,j) in Aij} j;	#columns
set K within J;			#integer variables
param A{Aij};			#constraint matrix nonzeros

param b{I1} default 0;		#right-hand side
param db{I1};			#for ranges

set ctypes := {'N', 'L', 'E', 'G', 'LR', 'GR'};

param ctype{I1} symbolic within ctypes;

param lb{J} default 0;
param ub{J} default Infinity;

var x{j in J diff K} >= if lb[j] <= -1.7e38 then -Infinity else lb[j]  <= ub[j];

var ix{j in K} integer >= if lb[j] <= -1.7e38 then -Infinity else lb[j]
		  <= ub[j];

set zork := setof{i in I1} (i,ctype[i]);

var xx{j in J} = if j in K then ix[j] else x[j];

minimize Obj{(i,'N') in zork}:  sum{(i,j) in Aij} A[i,j]*xx[j];

E{(i,'E') in zork}:  sum{(i,j) in Aij} A[i,j]*xx[j] == b[i];
L{(i,'L') in zork}:  sum{(i,j) in Aij} A[i,j]*xx[j] <= b[i];
G{(i,'G') in zork}:  sum{(i,j) in Aij} A[i,j]*xx[j] >= b[i];
LR{(i,'LR') in zork}:  b[i] - db[i] <= sum{(i,j) in Aij} A[i,j]*xx[j] <= b[i];
GR{(i,'GR') in zork}:  b[i] + db[i] >= sum{(i,j) in Aij} A[i,j]*xx[j] >= b[i];

option linelim 1;
