# Supplementary material for: An optimization framework for measuring spatial access over healthcare networks
Source: BMC Health Serv Res. 2015 Jul 17;15:273. doi: 10.1186/s12913-015-0919-8 (PMC4504403; doi:10.1186/s12913-015-0919-8)
Supplement: Additional file 3: — The free AMPL package that researchers can use to implement optimization models to measure access described in this article. We provide example codes and instructions to use the AMPL package for researchers who want to implement optimization models to measure access. [file 12913_2015_919_MOESM3_ESM.zip › MODELS/multi.dat]

data;

set ORIG := GARY CLEV PITT ;
set DEST := FRA DET LAN WIN STL FRE LAF ;
set PROD := bands coils plate ;

param supply (tr):  GARY   CLEV   PITT :=
            bands    400    700    800
            coils    800   1600   1800
            plate    200    300    300 ;

param demand (tr):
           FRA   DET   LAN   WIN   STL   FRE   LAF :=
   bands   300   300   100    75   650   225   250
   coils   500   750   400   250   950   850   500
   plate   100   100     0    50   200   100   250 ;

param limit default 625 ;

param cost :=

 [*,*,bands]:  FRA  DET  LAN  WIN  STL  FRE  LAF :=
        GARY    30   10    8   10   11   71    6
        CLEV    22    7   10    7   21   82   13
        PITT    19   11   12   10   25   83   15

 [*,*,coils]:  FRA  DET  LAN  WIN  STL  FRE  LAF :=
        GARY    39   14   11   14   16   82    8
        CLEV    27    9   12    9   26   95   17
        PITT    24   14   17   13   28   99   20

 [*,*,plate]:  FRA  DET  LAN  WIN  STL  FRE  LAF :=
        GARY    41   15   12   16   17   86    8
        CLEV    29    9   13    9   28   99   18
        PITT    26   14   17   13   31  104   20 ;
