# Supplementary material for: An optimization framework for measuring spatial access over healthcare networks
Source: BMC Health Serv Res. 2015 Jul 17;15:273. doi: 10.1186/s12913-015-0919-8 (PMC4504403; doi:10.1186/s12913-015-0919-8)
Supplement: Additional file 3: — The free AMPL package that researchers can use to implement optimization models to measure access described in this article. We provide example codes and instructions to use the AMPL package for researchers who want to implement optimization models to measure access. [file 12913_2015_919_MOESM3_ESM.zip › MODELS/multmip2.dat]

data;

set ORIG := GARY CLEV PITT ;
set DEST := FRA DET LAN WIN STL FRE LAF ;
set PROD := bands coils plate ;

param supply (tr):  GARY   CLEV   PITT :=
            bands    400    700    800
            coils    800   1600   1800
            plate    200    300    300 ;

param demand (tr):
             FRA    DET    LAN    WIN    STL    FRE    LAF :=
    bands    300    300    100     75    650    225    250
    coils    500    750    400    250    950    850    500
    plate    100    100      0     50    200    100    250 ;

param limit default 625 ;
param minload := 375 ;

param fcost:   FRA  DET  LAN  WIN  STL  FRE  LAF :=
        GARY  3000 1200 1200 1200 2500 3500 2500
        CLEV  2000 1000 1500 1200 2500 3000 2200
        PITT  2000 1200 1500 1500 2500 3500 2200 ;

param vcost :=

 [*,*,bands]:  FRA  DET  LAN  WIN  STL  FRE  LAF :=
        GARY    30   10    8   10   11   71    6
        CLEV    22    7   10    7   21   82   13
        PITT    19   11   12   10   25   83   15

 [*,*,coils]:  FRA  DET  LAN  WIN  STL  FRE  LAF :=
        GARY    39   14   11   14   16   82    8
        CLEV    27    9   12    9   26   95   17
        PITT    24   14   17   13   28   99   20

 [*,*,plate]:  FRA  DET  LAN  WIN  STL  FRE  LAF :=
        GARY    41   15   12   16   17   86    8
        CLEV    29    9   13    9   28   99   18
        PITT    26   14   17   13   31  104   20 ;
