# Supplementary material for: An optimization framework for measuring spatial access over healthcare networks
Source: BMC Health Serv Res. 2015 Jul 17;15:273. doi: 10.1186/s12913-015-0919-8 (PMC4504403; doi:10.1186/s12913-015-0919-8)
Supplement: Additional file 3: — The free AMPL package that researchers can use to implement optimization models to measure access described in this article. We provide example codes and instructions to use the AMPL package for researchers who want to implement optimization models to measure access. [file 12913_2015_919_MOESM3_ESM.zip › MODELS/net1.mod]

set CITIES;
set LINKS within (CITIES cross CITIES);

param supply {CITIES} >= 0;   # amounts available at cities
param demand {CITIES} >= 0;   # amounts required at cities

check: sum {i in CITIES} supply[i] = sum {j in CITIES} demand[j];

param cost {LINKS} >= 0;      # shipment costs/1000 packages
param capacity {LINKS} >= 0;  # max packages that can be shipped

var Ship {(i,j) in LINKS} >= 0, <= capacity[i,j]; 
                              # packages to be shipped

minimize Total_Cost:
   sum {(i,j) in LINKS} cost[i,j] * Ship[i,j];

subject to Balance {k in CITIES}:
   supply[k] + sum {(i,k) in LINKS} Ship[i,k] 
      = demand[k] + sum {(k,j) in LINKS} Ship[k,j];
