# Supplementary material for: An optimization framework for measuring spatial access over healthcare networks
Source: BMC Health Serv Res. 2015 Jul 17;15:273. doi: 10.1186/s12913-015-0919-8 (PMC4504403; doi:10.1186/s12913-015-0919-8)
Supplement: Additional file 3: — The free AMPL package that researchers can use to implement optimization models to measure access described in this article. We provide example codes and instructions to use the AMPL package for researchers who want to implement optimization models to measure access. [file 12913_2015_919_MOESM3_ESM.zip › MODELS/net2.dat]

data;

param p_city := PITT ;

set D_CITY := NE SE ;
set W_CITY := BOS EWR BWI ATL MCO ;

set DW_LINKS := (NE,BOS) (NE,EWR) (NE,BWI)
                (SE,EWR) (SE,BWI) (SE,ATL) (SE,MCO);

param p_supply := 450 ;

param w_demand :=
  BOS  90,  EWR 120,  BWI 120,  ATL  70,  MCO  50;

param:      cost  capacity  :=
  PITT NE    2.5    250
  PITT SE    3.5    250

  NE BOS     1.7    100
  NE EWR     0.7    100
  NE BWI     1.3    100

  SE EWR     1.3    100
  SE BWI     0.8    100
  SE ATL     0.2    100
  SE MCO     2.1    100 ;
