# Supplementary material for: An optimization framework for measuring spatial access over healthcare networks
Source: BMC Health Serv Res. 2015 Jul 17;15:273. doi: 10.1186/s12913-015-0919-8 (PMC4504403; doi:10.1186/s12913-015-0919-8)
Supplement: Additional file 3: — The free AMPL package that researchers can use to implement optimization models to measure access described in this article. We provide example codes and instructions to use the AMPL package for researchers who want to implement optimization models to measure access. [file 12913_2015_919_MOESM3_ESM.zip › MODELS/net2.mod]

param p_city symbolic;

set D_CITY;
set W_CITY;
set DW_LINKS within (D_CITY cross W_CITY);

param p_supply >= 0;           # amount available at plant
param w_demand {W_CITY} >= 0;  # amounts required at warehouses

   check: p_supply = sum {k in W_CITY} w_demand[k];

set CITIES = {p_city} union D_CITY union W_CITY;
set LINKS = ({p_city} cross D_CITY) union DW_LINKS;

param supply {k in CITIES} = 
   if k = p_city then p_supply else 0;

param demand {k in CITIES} = 
   if k in W_CITY then w_demand[k] else 0;

### Remainder same as general transshipment model ###

param cost {LINKS} >= 0;      # shipment costs/1000 packages
param capacity {LINKS} >= 0;  # max packages that can be shipped

var Ship {(i,j) in LINKS} >= 0, <= capacity[i,j]; 
                              # packages to be shipped

minimize Total_Cost:
   sum {(i,j) in LINKS} cost[i,j] * Ship[i,j];

subject to Balance {k in CITIES}:
   supply[k] + sum {(i,k) in LINKS} Ship[i,k] 
      = demand[k] + sum {(k,j) in LINKS} Ship[k,j];
