# Supplementary material for: An optimization framework for measuring spatial access over healthcare networks
Source: BMC Health Serv Res. 2015 Jul 17;15:273. doi: 10.1186/s12913-015-0919-8 (PMC4504403; doi:10.1186/s12913-015-0919-8)
Supplement: Additional file 3: — The free AMPL package that researchers can use to implement optimization models to measure access described in this article. We provide example codes and instructions to use the AMPL package for researchers who want to implement optimization models to measure access. [file 12913_2015_919_MOESM3_ESM.zip › MODELS/net3.mod]

set D_CITY;
set W_CITY;
set DW_LINKS within (D_CITY cross W_CITY);

param p_supply >= 0;            # amount available at plant
param w_demand {W_CITY} >= 0;   # amounts required at warehouses

   check: p_supply = sum {j in W_CITY} w_demand[j];

param pd_cost {D_CITY} >= 0;    # shipment costs/1000 packages
param dw_cost {DW_LINKS} >= 0;

param pd_cap {D_CITY} >= 0;     # max packages that can be shipped
param dw_cap {DW_LINKS} >= 0;

var PD_Ship {i in D_CITY} >= 0, <= pd_cap[i];
var DW_Ship {(i,j) in DW_LINKS} >= 0, <= dw_cap[i,j];
                                # packages to be shipped

minimize Total_Cost:
   sum {i in D_CITY} pd_cost[i] * PD_Ship[i] +
   sum {(i,j) in DW_LINKS} dw_cost[i,j] * DW_Ship[i,j];

subject to P_Bal:  sum {i in D_CITY} PD_Ship[i] = p_supply;

subject to D_Bal {i in D_CITY}:  
   PD_Ship[i] = sum {(i,j) in DW_LINKS} DW_Ship[i,j];

subject to W_Bal {j in W_CITY}:
   sum {(i,j) in DW_LINKS} DW_Ship[i,j] = w_demand[j];
