# Supplementary material for: An optimization framework for measuring spatial access over healthcare networks
Source: BMC Health Serv Res. 2015 Jul 17;15:273. doi: 10.1186/s12913-015-0919-8 (PMC4504403; doi:10.1186/s12913-015-0919-8)
Supplement: Additional file 3: — The free AMPL package that researchers can use to implement optimization models to measure access described in this article. We provide example codes and instructions to use the AMPL package for researchers who want to implement optimization models to measure access. [file 12913_2015_919_MOESM3_ESM.zip › MODELS/netasgn.mod]

set PEOPLE;
set PROJECTS;

set ABILITIES within (PEOPLE cross PROJECTS);

param supply {PEOPLE} >= 0;   # hours each person is available
param demand {PROJECTS} >= 0; # hours each project requires

check: sum {i in PEOPLE} supply[i] = sum {j in PROJECTS} demand[j];

param cost {ABILITIES} >= 0;   # cost per hour of work
param limit {ABILITIES} >= 0;  # maximum contributions to projects

var Assign {(i,j) in ABILITIES} >= 0, <= limit[i,j];

minimize Total_Cost:
   sum {(i,j) in ABILITIES} cost[i,j] * Assign[i,j];

subject to Supply {i in PEOPLE}:
   sum {(i,j) in ABILITIES} Assign[i,j] = supply[i];

subject to Demand {j in PROJECTS}:
   sum {(i,j) in ABILITIES} Assign[i,j] = demand[j];
