# Supplementary material for: An optimization framework for measuring spatial access over healthcare networks
Source: BMC Health Serv Res. 2015 Jul 17;15:273. doi: 10.1186/s12913-015-0919-8 (PMC4504403; doi:10.1186/s12913-015-0919-8)
Supplement: Additional file 3: — The free AMPL package that researchers can use to implement optimization models to measure access described in this article. We provide example codes and instructions to use the AMPL package for researchers who want to implement optimization models to measure access. [file 12913_2015_919_MOESM3_ESM.zip › MODELS/netfeeds.mod]

set CITIES;

set LINKS within (CITIES cross CITIES);

set PRODS;

param supply {PRODS,CITIES} >= 0;  # amounts available at cities

param demand {PRODS,CITIES} >= 0;  # amounts required at cities

   check {p in PRODS}: 
      sum {i in CITIES} supply[p,i] = sum {j in CITIES} demand[p,j];

param cost {PRODS,LINKS} >= 0;     # shipment costs/1000 packages
param capacity {PRODS,LINKS} >= 0; # max packages shipped of product

set FEEDS;

param yield {PRODS,FEEDS} >= 0;    # amounts derived from feedstocks
param limit {FEEDS,CITIES} >= 0;   # feedstocks available at cities

minimize Total_Cost;

var Feed {f in FEEDS, k in CITIES} >= 0, <= limit[f,k];

node Balance {p in PRODS, k in CITIES}: 
   net_out = supply[p,k] - demand[p,k]
      + sum {f in FEEDS} yield[p,f] * Feed[f,k];

arc Ship {p in PRODS, (i,j) in LINKS} >= 0, <= capacity[p,i,j],
   from Balance[p,i], to Balance[p,j],
   obj Total_Cost cost[p,i,j]; 
