# Supplementary material for: An optimization framework for measuring spatial access over healthcare networks
Source: BMC Health Serv Res. 2015 Jul 17;15:273. doi: 10.1186/s12913-015-0919-8 (PMC4504403; doi:10.1186/s12913-015-0919-8)
Supplement: Additional file 3: — The free AMPL package that researchers can use to implement optimization models to measure access described in this article. We provide example codes and instructions to use the AMPL package for researchers who want to implement optimization models to measure access. [file 12913_2015_919_MOESM3_ESM.zip › MODELS/netshort.mod]

set INTER;  # intersections

param entr symbolic in INTER;           # entrance to road network
param exit symbolic in INTER, <> entr;  # exit from road network

set ROADS within (INTER diff {exit}) cross (INTER diff {entr});

param time {ROADS} >= 0;         # times to travel roads
var Use {(i,j) in ROADS} >= 0;   # 1 iff (i,j) in shortest path

minimize Total_Time: sum {(i,j) in ROADS} time[i,j] * Use[i,j];

subject to Start:  sum {(entr,j) in ROADS} Use[entr,j] = 1;

subject to Balance {k in INTER diff {entr,exit}}:
   sum {(i,k) in ROADS} Use[i,k] = sum {(k,j) in ROADS} Use[k,j];

data;

set INTER := a b c d e f g ;

param entr := a ;
param exit := g ;

param:  ROADS:  time :=
         a b     50,	a c    100
         b d     40,	b e     20
         c d     60,	c f     20
         d e     50,	d f     60
         e g     70,	f g     70 ;
