# Supplementary material for: An optimization framework for measuring spatial access over healthcare networks
Source: BMC Health Serv Res. 2015 Jul 17;15:273. doi: 10.1186/s12913-015-0919-8 (PMC4504403; doi:10.1186/s12913-015-0919-8)
Supplement: Additional file 3: — The free AMPL package that researchers can use to implement optimization models to measure access described in this article. We provide example codes and instructions to use the AMPL package for researchers who want to implement optimization models to measure access. [file 12913_2015_919_MOESM3_ESM.zip › MODELS/netthru.mod]

set CITIES;
set LINKS within (CITIES cross CITIES);

param supply {CITIES} >= 0;   # amounts available at cities
param demand {CITIES} >= 0;   # amounts required at cities

  check: sum {i in CITIES} supply[i] = sum {j in CITIES} demand[j];

param cost {LINKS} >= 0;      # shipment costs per ton

param city_cap {CITIES} >= 0; # max throughput at cities
param link_cap {LINKS} >= 0;  # max shipment over links

minimize Total_Cost;

node Supply {k in CITIES}: net_out = supply[k];
node Demand {k in CITIES}: net_in = demand[k];

arc Ship {(i,j) in LINKS} >= 0, <= link_cap[i,j],
   from Demand[i], to Supply[j], obj Total_Cost cost[i,j]; 

arc Through {k in CITIES} >= 0, <= city_cap[k],
   from Supply[k], to Demand[k];
