# Supplementary material for: An optimization framework for measuring spatial access over healthcare networks
Source: BMC Health Serv Res. 2015 Jul 17;15:273. doi: 10.1186/s12913-015-0919-8 (PMC4504403; doi:10.1186/s12913-015-0919-8)
Supplement: Additional file 3: — The free AMPL package that researchers can use to implement optimization models to measure access described in this article. We provide example codes and instructions to use the AMPL package for researchers who want to implement optimization models to measure access. [file 12913_2015_919_MOESM3_ESM.zip › MODELS/NLMODELS/changes]

Wed Aug 20 23:17:38 EDT 1997
  hs87.mod: correct the data-section value for param b
(to accord with Himmelblau, rather than Hock & Schittkowski), and
add comments about modifying the objective to make it continuous.

Mon Oct 20 16:45:16 EDT 1997
  hs105.mod: correct upper bound on x[2], which should be .499
rather than .449.

Tue Dec 15 19:35:15 EST 1998
  hs106.mod: correct upper bound on x[1], which should be 10000
rather than 1000.

Sun Dec 20 14:53:58 EST 1998
  steenbre.mod: in the data section, add a := to the "var capacity"
line, for the benefit of older AMPL processors (prior to 19960819).
