# Supplementary material for: An optimization framework for measuring spatial access over healthcare networks
Source: BMC Health Serv Res. 2015 Jul 17;15:273. doi: 10.1186/s12913-015-0919-8 (PMC4504403; doi:10.1186/s12913-015-0919-8)
Supplement: Additional file 3: — The free AMPL package that researchers can use to implement optimization models to measure access described in this article. We provide example codes and instructions to use the AMPL package for researchers who want to implement optimization models to measure access. [file 12913_2015_919_MOESM3_ESM.zip › MODELS/NLMODELS/chemeq.mod]

# chemeq.mod	OLR2-MY-38-50
# Original AMPL coding by Elena Bobrovnikova (summer 1996 at Bell Labs).

# Chemical equilibrium problem

# Ref.: D. M. Himmelblau, Applied Nonlinear Programming,
# McGraw-Hill Book Company, New York, 1972.  Problem 6.

# Number of variables:  38 (40 before presolve)
# Number of constraints:  50 (56 before presolve)
# Objective partially separable
# Objective convex
# Linear constraints

# Since constraints 14 and 16 imply x[1,5]=x[2,5]=x[3,5]=x[1,7]=x[2,7]=0
# these variables were removed from the original formulation of the problem

set J := 1 .. 18;
set K := 1 .. 7;
set PAIRS in {J,K};
set I := 1 .. 16;
param b {I} >= 0, default 0;
param c {PAIRS};
param E {PAIRS,I} integer;
param xlb >= 0, default 0;

var x {PAIRS} >= xlb, default 0.1;

minimize energy:
         sum {(j,k) in PAIRS} x[j,k] * (c[j,k] +
         log(x[j,k] / sum {m in J: (m,k) in PAIRS} x[m,k])) ;

s.t. h {i in I}:
     sum {(j,k) in PAIRS} E[j,k,i] * x[j,k] - b[i] = 0;

data;

param xlb := 1.5e-6;
set PAIRS:    1      2     3     4     5     6     7  :=
       1      +      +     +     +     -     +     -
       2      +      +     +     +     -     +     -
       3      +      +     +     +     -     -     -
       4      +      +     +     -     -     -     -
       5      -      +     +     -     -     -     -
       6      -      +     +     -     -     -     -
       7      -      +     +     -     -     -     -
       8      -      +     +     -     -     -     -
       9      -      +     +     -     -     -     -
      10      -      +     +     -     -     -     -
      11      -      +     +     -     -     -     -
      12      -      +     +     -     -     -     -
      13      -      +     +     -     -     -     -
      14      -      -     +     -     -     -     -
      15      -      -     +     -     -     -     -
      16      -      -     +     -     -     -     -
      17      -      -     +     -     -     -     -
      18      -      -     +     -     -     -     - ;

param      b         :=
      1   0.6529581
      2   0.281941
      3   3.705233
      4  47.00022
      5  47.02972
      6   0.08005
      7   0.08813
      8   0.04829
      9   0.0155
     10   0.0211275
     11   0.0022725;

param   c:     1        2        3        4        5        6        7  :=
        1     0      -10.94    10.45   -15.639    .          0        .
        2    -7.69     0        0        0        .        11.959     .
        3   -11.52     0       -0.5     21.81     .          .        .
        4   -36.60     0        0         .        .         .        .
        5      .       0        0         .        .         .        .
        6      .       0        0         .        .         .        .
        7      .       0        2.2435    .        .         .        .
        8      .       2.5966   0         .        .         .        .
        9      .     -39.39   -39.39      .        .         .        .
       10      .     -21.35   -21.49      .        .         .        .
       11      .     -32.84   -32.84      .        .         .        .
       12      .       6.26     6.12      .        .         .        .
       13      .       0        0         .        .         .        .
       14      .       .        0         .        .         .        .
       15      .       .       -1.9028    .        .         .        .
       16      .       .       -2.8889    .        .         .        .
       17      .       .       -3.3622    .        .         .        .
       18      .       .       -7.4854    .        .         .        .  ;


param           E   default 0   :=

         1 1 1      1
         2 1 2      1
         3 1 3      1
         4 1 4      1
         4 1 5      1
         1 2 1      1
         2 2 2      1
         3 2 3      1
         4 2 4      1
         4 2 12     1
         5 2 5      1
         5 2 12    -1
         6 2 6      1
         6 2 12    -1
         7 2 7      1
         7 2 12     1
         8 2 8      1
         8 2 12     1
         9 2 4      1
         9 2 5      1
        10 2 2      1
        10 2 5      1
        10 2 12    -1
        11 2 2      1
        11 2 4      1
        11 2 5      1
        12 2 2      1
        12 2 4     -1
        12 2 5      1
        12 2 12    -2
        13 2 9      1
        13 2 12    -1
         1 3 1      1
         2 3 2      1
         3 3 3      1
         4 3 4      1
         5 3 5      1
         6 3 6      1
         7 3 7      1
         8 3 8      1
         9 3 4      1
         9 3 5      1
        10 3 2      1
        10 3 5      1
        11 3 2      1
        11 3 4     -1
        11 3 5      1
        13 3 10     1
        14 3 11     1
        14 3 12    -4
        15 3 1      1
        15 3 11     1
        15 3 12    -3
        15 3 13    -1
        16 3 1      2
        16 3 11     1
        16 3 12    -2
        16 3 13    -2
        17 3 1      3
        17 3 11     1
        17 3 12    -1
        17 3 13    -3
        18 3 1      4
        18 3 11     1
        18 3 13    -4
         1 4 4      1
         1 4 13     1
         2 4 13     1
         3 4 4     -1
         3 4 13     1
         3 4 15    -4
         1 6 15     1
         2 6 2      1
         2 6 4     -1
         2 6 15     1  ;
