# Supplementary material for: An optimization framework for measuring spatial access over healthcare networks
Source: BMC Health Serv Res. 2015 Jul 17;15:273. doi: 10.1186/s12913-015-0919-8 (PMC4504403; doi:10.1186/s12913-015-0919-8)
Supplement: Additional file 3: — The free AMPL package that researchers can use to implement optimization models to measure access described in this article. We provide example codes and instructions to use the AMPL package for researchers who want to implement optimization models to measure access. [file 12913_2015_919_MOESM3_ESM.zip › MODELS/NLMODELS/gridneta.mod]

# gridneta.mod	OBR2-MY-V60-V96
# Original AMPL coding by Elena Bobrovnikova (summer 1996 at Bell Labs);
# modified to permit variable problem sizes and bound choices by David M. Gay.

# Ref.: Ph.Toint and D.Tuyttens, On Large Scale Nonlinear Network Optimization,
# Mathematical Programming B, vol.48(1), pp. 125-159, 1990.

# Params L, a, c, ibounds, and r give what the ref. calls
# problem P(L,a,c,ibounds,r).
# The default settings give P(2,1,2,0,.1).

# Number of variables: 60 (with default settings)
# Number of constraints: 96 (with default settings)
# Objective partially separable
# Objective convex (?)
# Linear constraints


param L default 2;
param M := 2*L + 1;
param nv := 2*M*(M+1);	# number of variables (for complicated bound spec.)
set I  := 0 .. M;
set I1 := 0 .. M-1;
node N{i in I, j in I}:
	net_out == if i == 0 && j == 0 then +10 else
		   if i == M && j == M then -10 else 0;

set A := {i in I, j in I, k in 0..1: (i < M || k == 1) && (j < M || k == 0)};

arc x{(i,j,k) in A} >= 0 from N[i,j] to N[i+1-k,j+k];

param J{(i,j,k) in A} :=
	if k == 0 then (if j > 0 && j < M then floor((j+1)/2)
			else if i > 0 && i < M then (i mod 2)*(i+1)/2)
		  else (if i > 0 && i < M then floor((i+1)/2)
			else if j > 0 && j < M then (j mod 2)*(j+1)/2);
param Jprev{(i,j,k) in A} :=
		if k == 1 then (if i < M then J[i,j,0]
				else J[M-1,j,1])
			  else if i > 0 then (if j == M then J[i-1,M,0]
						else J[i-1,j,1])
			  else if j > 0 then J[M,j-1,1];

# Number facilitates the computatation of lower and upper bounds
# specified in the reference above.

param Number{(i,j,k) in A} := if max(i,j,k) == 0 then 1
			  else 1 + (if k == 1 then (if i < M then Number[i,j,0]
						else Number[M-1,j,1])
			  	else if i > 0 then
					(if j == M then Number[i-1,M,0]
						else Number[i-1,j,1])
			  	else Number[M,j-1,1]);

param c default 2;
param a default 1;
param r default .1;
param alpha {(i,j,k) in A}
		:= if J[i,j,k] >= 1 then 10^((Jprev[i,j,k]/(L-1))*log10(c))
				    else 1;

param sign{(i,j,k) in A} := (-1) ^ if k == 0 then (if j < M then j+1 else i)
					     else (if i < M then j else j+1);

minimize Cost:
          (1/100) * sum {(i,j,k) in A} alpha[i,j,k]*x[i,j,k]^2
	+ (1/100) * a
	  * ( sum {(i,j,k) in A: j < M || i < M-1}
		 sqrt(1 + x[i,j,k]^2
			+ (x[i,j,k] - if k == 0
				then (if j == M then x[i+1,M,0]
						else x[i,j,1])
				else (if i == M then x[0,j+1,0]
					else if i == M-1 then x[M,j,1]
					else x[i+1,j,0])
				)^2)
	    + (1/1200)*(10 + sum {(i,j,k) in A} sign[i,j,k]*x[i,j,k] )^4);

param ibounds integer in -1..1 default 0;	# bounds case

set Border :=	1 .. 2*M-1 by 2 union
		2*M+1 .. M*(2*M+1) by 2*M+1 union
		2 .. 2 + (M-1)*(2*M+1) by 2*M+1 union
		M*(2*M+1)+1 .. M*(2*M+2);

s.t. bounds{(i,j,k) in A, n in {Number[i,j,k]}}:
	if ibounds == -1 then
		if n mod 3 == 0 && n not in Border
		then -Infinity
		else if n in {nv - 3*L - 8, nv - L - 3, nv - 1, nv}
		then 4
		else if n in Border
		then r
		else -Infinity
	else if ibounds == 0 then
		-Infinity
	else if n mod 3 == 0 then r
	else -Infinity
	<= x[i,j,k]
	<=
	if ibounds == -1 then
		if n mod 3 == 0 && n not in Border
		then 0
		else if n in {nv - 3*L - 8, nv - L - 3, nv - 1, nv}
		then 5
		else Infinity
	else Infinity;
