# Supplementary material for: An optimization framework for measuring spatial access over healthcare networks
Source: BMC Health Serv Res. 2015 Jul 17;15:273. doi: 10.1186/s12913-015-0919-8 (PMC4504403; doi:10.1186/s12913-015-0919-8)
Supplement: Additional file 3: — The free AMPL package that researchers can use to implement optimization models to measure access described in this article. We provide example codes and instructions to use the AMPL package for researchers who want to implement optimization models to measure access. [file 12913_2015_919_MOESM3_ESM.zip › MODELS/NLMODELS/hs114.mod]

# hs114.mod	QOR2-MY-10-31
# Original AMPL coding by Elena Bobrovnikova (summer 1996 at Bell Labs).

# Alkylation process

# Ref.: W. Hock and K. Schittkowski, Test Examples for Nonlinear Programming
# Codes.  Lecture Notes in Economics and Mathematical Systems, v. 187,
# Springer-Verlag, New York, 1981, p. 123.

# Number of variables:  10
# Number of constraints:  31
# Objective separable
# Objective nonconvex
# Nonlinear constraints

param n := 10;
set I := 1..n;

param lb{I};
param ub{i in I} > lb[i];
param x0{I};

param a := .99;
param b := .9;

var x{i in I} >= lb[i] <= ub[i] := x0[i];

minimize f: 5.04*x[1] + .035*x[2] + 10*x[3] + 3.36*x[5] - .063*x[4]*x[7];

var G1 = 35.82 - .222*x[10] - b*x[9];
var G2 = -133 + 3*x[7] - a*x[10];
var G5 = 1.12*x[1] + .13167*x[1]*x[8] - .00667*x[1]*x[8]^2 - a*x[4];
var G6 = 57.425 + 1.098*x[8] - .038*x[8]^2 + .325*x[6] - a*x[7];
s.t. g1:  G1 >= 0;
s.t. g2:  G2 >= 0;
s.t. g3:  -G1 + x[9]*(1/b - b) >= 0;
s.t. g4:  -G2 + (1/a - a)*x[10] >= 0;
s.t. g5:  G5 >= 0;
s.t. g6:  G6 >= 0;
s.t. g7:  -G5 + (1/a - a)*x[4] >= 0;
s.t. g8:  -G6 + (1/a - a)*x[7] >= 0;
s.t. g9:  1.22*x[4] - x[1] - x[5] = 0;
s.t. g10: 98000*x[3]/(x[4]*x[9] + 1000*x[3]) - x[6] = 0;
s.t. g11: (x[2] + x[5])/x[1] - x[8] = 0;

data;
param :	lb	ub	x0 :=
1	.00001	2000	1745
2	.00001	16000	12000
3	.00001	120	110
4	.00001	5000	3048
5	.00001	2000	1974
6	85	93	89.2
7	90	95	92.8
8	3	12	8
9	1.2	4	3.6
10	145	162	145
;
