# Supplementary material for: An optimization framework for measuring spatial access over healthcare networks
Source: BMC Health Serv Res. 2015 Jul 17;15:273. doi: 10.1186/s12913-015-0919-8 (PMC4504403; doi:10.1186/s12913-015-0919-8)
Supplement: Additional file 3: — The free AMPL package that researchers can use to implement optimization models to measure access described in this article. We provide example codes and instructions to use the AMPL package for researchers who want to implement optimization models to measure access. [file 12913_2015_919_MOESM3_ESM.zip › MODELS/NLMODELS/hs15.mod]

# hs15.mod	OQR2-MN-2-3
# Original AMPL coding by Elena Bobrovnikova (summer 1996 at Bell Labs).

# Ref.: W. Hock and K. Schittkowski, Test Examples for Nonlinear Programming
# Codes.  Lecture Notes in Economics and Mathematical Systems, v. 187,
# Springer-Verlag, New York, 1981, p. 38.

# Number of variables:  2
# Number of constraints:  3
# Objective nonseparable
# Objective nonconvex
# Nonlinear constraints


var x{1..2};

minimize Obj:
         100 * (x[2] - x[1]^2)^2 + (1 - x[1])^2;

s.t. Ineq1:
     x[1] * x[2] - 1 >= 0;
s.t. Ineq2:
     x[1] + x[2] * x[2] >= 0;
s.t. Bound1:
     x[1] <= .5;

data;

var x :=
    1   .4
    2    1.5;
