# Supplementary material for: An optimization framework for measuring spatial access over healthcare networks
Source: BMC Health Serv Res. 2015 Jul 17;15:273. doi: 10.1186/s12913-015-0919-8 (PMC4504403; doi:10.1186/s12913-015-0919-8)
Supplement: Additional file 3: — The free AMPL package that researchers can use to implement optimization models to measure access described in this article. We provide example codes and instructions to use the AMPL package for researchers who want to implement optimization models to measure access. [file 12913_2015_919_MOESM3_ESM.zip › MODELS/NLMODELS/hs87.mod]

# hs87.mod	LOR2-RN-11-24
# Original AMPL coding by Elena Bobrovnikova (summer 1996 at Bell Labs).

# The problem given here is stated in the notation of Hock & Schittkowski,
# but is corrected to conform to the problem as stated in
#	D. M. Himmelblau, Applied Nonlinear Programming,
#	McGraw-Hill, 1972, pp. 413-414
# except that jump-discontinuities in the objective function are
# omitted by stating it as the sum of two piecewise-linear terms.
# Errors in the problem statement by Hock & Schittkowski are noted in
# comments below.  (dmg, 19970820)


# Nonlinear electrical network

# Ref.: A.R.Colville. A Comparative Study on Nonlinear Programming
# Codes. IBM Scientific Center Report 320-2949, no.6, 1968.

# Ref.: W. Hock and K. Schittkowski, Test Examples for Nonlinear Programming
# Codes.  Lecture Notes in Economics and Mathematical Systems, v. 187,
# Springer-Verlag, New York, 1981, p. 106.

# Number of variables:  11 (6 before presolve and linearization of pl terms)
# Number of constraints:  24 (16 before presolve and linearization of pl terms)
# Objective convex piece-wise linear
# Nonlinear constraints

param a;
param b;
param c;
param d0;
param d := cos(d0);
param e0;
param e := sin(e0);
param lim1 > 0;
param lim2 > 0;
param lim3 >= lim2;
param rate1 >= 0;
param rate2 >= 0;
param rate3 >= 0;
param rate4 >= 0;
param rate5 >= 0;

var x1 >= 0, <= 400;
var x2 >= 0, <= 1000;
var x3 >= 340, <= 420;
var x4 >= 340, <= 420;
var x5 >= -1000, <= 1000;	# Hock & Schittkowski say <= 10000
var x6 >= 0, <= 0.5236;

minimize loss:
    <<lim1; rate1, rate2>> x1 + <<lim2, lim3; rate3, rate4, rate5>> x2;

s.t. e1: x1 = 300 - x3*x4*cos(b - x6)/a + c*x3^2*d/a;
s.t. e2: x2 = -x3*x4*cos(b + x6)/a + c*x4^2*d/a;
s.t. e3: x5 = -x3*x4*sin(b + x6)/a + c*x4^2*e/a;
s.t. e4: 200 - x3*x4*sin(b - x6)/a + c*x3^2*e/a = 0;

data;

param a := 131.078;
param b := 1.48477;	# Hock & Schittkowski say 1.48577
param c := 0.90798;
param d0 := 1.47588;
param e0 := 1.47588;
param lim1 := 300;
param lim2 := 100;
param lim3 := 200;
param rate1 := 30;
param rate2 := 31;
param rate3 := 28;
param rate4 := 29;
param rate5 := 30;

var x1 := 390;
var x2 := 1000;
var x3 := 419.5;
var x4 := 340.5;
var x5 := 198.175;
var x6 := 0.5;

# Hock & Schittkowski have an incorrectly placed decimal point in
# the x5 component of the solution they give, which should be
# 21.307... rather than 213.07...

# The formulation stated here has initial objective value
# loss = 41490 and optimal value
# loss = 8827.5977 at
# x1 = 107.8119
# x2 = 196.3187
# x3 = 373.8307
# x4 = 420
# x5 = 21.30716
# x6 = 0.153292
