# Supplementary material for: An optimization framework for measuring spatial access over healthcare networks
Source: BMC Health Serv Res. 2015 Jul 17;15:273. doi: 10.1186/s12913-015-0919-8 (PMC4504403; doi:10.1186/s12913-015-0919-8)
Supplement: Additional file 3: — The free AMPL package that researchers can use to implement optimization models to measure access described in this article. We provide example codes and instructions to use the AMPL package for researchers who want to implement optimization models to measure access. [file 12913_2015_919_MOESM3_ESM.zip › MODELS/NLMODELS/kowalik.mod]

# kowalik.mod	OBR2-AN-4-8
# Original AMPL coding by Elena Bobrovnikova (summer 1996 at Bell Labs).

# Kowalik & Osborne problem, originally stated in

# J. R. Kowalik and M. R. Osborne, Methods for Unconstrained Minimization,
# American Elsevier, New York, 1968.

# but with modified b[i] values as specified in

# C. Jansson and O. Knueppel, "A Global Minimization Method: the Multi-
# Dimensional Case", Technische Informatik III, TU Hamburg-Hamburg, Jan. 1992.

# where the problem is called just "Kowalik".  The original formulation
# explicitly gives the b[i] values to three significant figures.


# Number of variables:  4
# Number of constraints:  8
# Objective nonconvex, nonseparable
# Simple bound constraints

# The global minimum is Fko = 3.07486*10e-4,
# x = (0.192833, 0.190836, 0.123117, 0.135766).

set I := {1..11};
param a{I};
param c{I};
param b{i in I} := 1/c[i];

var x{1..4} <= 0.42, >= 0, := .42;

minimize Fko:
         sum {i in I} (a[i] - x[1] * (b[i]^2 + b[i]*x[2]) /
                                     (b[i]^2 + b[i]*x[3] + x[4]))^2;

data;

param:      a        c  :=
      1   0.1957     0.25
      2   0.1947     0.5
      3   0.1735     1
      4   0.16       2
      5   0.0844     4
      6   0.0627     6
      7   0.0456     8
      8   0.0342    10
      9   0.0323    12
     10   0.0235    14
     11   0.0246    16  ;
