# Supplementary material for: An optimization framework for measuring spatial access over healthcare networks
Source: BMC Health Serv Res. 2015 Jul 17;15:273. doi: 10.1186/s12913-015-0919-8 (PMC4504403; doi:10.1186/s12913-015-0919-8)
Supplement: Additional file 3: — The free AMPL package that researchers can use to implement optimization models to measure access described in this article. We provide example codes and instructions to use the AMPL package for researchers who want to implement optimization models to measure access. [file 12913_2015_919_MOESM3_ESM.zip › MODELS/NLMODELS/ljcluster.mod]

# ljcluster.mod       OUR2-AY-V20-0
# Original AMPL coding by Elena Bobrovnikova (summer 1996 at Bell Labs).

# Lennard-Jones Clusters in d dimensions

# Ref.: The MINPACK-2 Test Problem Collection, by B.M. Averick,
# R.G. Carter, J.J. More' and G.-L. Xue. Argonne National Laboratory,
# Mathematics and Computer Science Division, Preprint MCS-P153-0692,
# June 1992, pp. 41-45.

# Number of variables: 20;
# Number of constraints: 0;
# Objective partially separable
# Objective nonconvex

param d > 0 integer default 2;	# space dimension
set D := 1..d;
param N > 0 integer default 10;	# number of atoms
set I := {1..N};
set P := {i in I, j in 1..i-1};	# pairs of atoms

var x {i in I, D} default i;
var r {(i,j) in P} =		# distance separating atoms i and j
      sqrt( sum{k in D} (x[i,k] - x[j,k])^2 );

minimize energy:
      sum {(i,j) in P} (r[i,j]^-12 - 2*r[i,j]^-6);
