# Supplementary material for: An optimization framework for measuring spatial access over healthcare networks
Source: BMC Health Serv Res. 2015 Jul 17;15:273. doi: 10.1186/s12913-015-0919-8 (PMC4504403; doi:10.1186/s12913-015-0919-8)
Supplement: Additional file 3: — The free AMPL package that researchers can use to implement optimization models to measure access described in this article. We provide example codes and instructions to use the AMPL package for researchers who want to implement optimization models to measure access. [file 12913_2015_919_MOESM3_ESM.zip › MODELS/NLMODELS/osborne1.mod]

# osborne1.mod OBR2-MN-5-10
# Original AMPL coding by Elena Bobrovnikova (summer 1996 at Bell Labs).

# Exponential data fitting

# Original reference:
# M. R. Osborne, "Some Aspects of Nonlinear Least Squares Calculations".
# In Numerical Methods for Nonlinear Optimization, edited by F. A.
# Lootsma, Academic Press, New York, 1972.

# This also appears as problem "Exponential Data Fitting 1" in
# "The MINPACK-2 Test Problem Collection", by B.M. Averick,
# R.G. Carter, J.J. More' and G.-L. Xue; Argonne National Laboratory,
# Mathematics and Computer Science Division, Preprint MCS-P153-0692,
# June 1992, p. 26-27.
# The bounds are from this latter reference.

# Number of variables: 5
# Number of constraints: 10
# Objective nonseparable
# Objective nonconvex
# Simple bound constraints

# Global minimum ssq = 5.464894697e-05 at
# x = (0.37541, 1.93585, -1.46469, 0.0128675, 0.0221227).

param N > 0 integer;
param M > 0 integer;
set I := 1 .. N;
set J := 1 .. M;
param y {j in J};
param t {j in J} := 10 * (j - 1);

var x {i in I} >= -10, <= 10;

minimize ssq:
   sum {j in J}
   (y[j] - (x[1] + x[2]*exp(-t[j]*x[4]) + x[3]*exp(-t[j]*x[5])))^2;


data;
param N := 5;
param M := 33;
param y :=
    1 .844    7 .881   13 .685   19 .538   25 .457   31 .414
    2 .908    8 .85    14 .658   20 .522   26 .448   32 .411
    3 .932    9 .818   15 .628   21 .506   27 .438   33 .406
    4 .936   10 .784   16 .603   22 .49    28 .431
    5 .925   11 .751   17 .58    23 .478   29 .424
    6 .908   12 .718   18 .558   24 .467   30 .42
    ;

var x :=	# initial guess
	1   .5
	2  1.5
	3 -1
	4   .01
	5   .02
	;
