# Supplementary material for: An optimization framework for measuring spatial access over healthcare networks
Source: BMC Health Serv Res. 2015 Jul 17;15:273. doi: 10.1186/s12913-015-0919-8 (PMC4504403; doi:10.1186/s12913-015-0919-8)
Supplement: Additional file 3: — The free AMPL package that researchers can use to implement optimization models to measure access described in this article. We provide example codes and instructions to use the AMPL package for researchers who want to implement optimization models to measure access. [file 12913_2015_919_MOESM3_ESM.zip › MODELS/NLMODELS/powell.mod]

# powell.mod	OBR2-AY-4-4
# Original AMPL coding by Elena Bobrovnikova (summer 1996 at Bell Labs).

# Original reference:
# M. J. D. Powell, "An Iterative Method for Finding Stationary Values
# of a Function of Several Variables", Computer J., v. 5, 1962, pp. 147-151.

# Bounds as in

# C. Jansson and O. Knueppel, "A Global Minimization Method:
# the Multi-Dimensional Case", Technische Informatik III,
# TU Hamburg-Hamburg, Jan. 1992, pp. 99-100 (problem "whs23").

# Powell's singular function

# Number of variables: 4
# Number of constraints:  4
# Objective group partially separable, nonconvex
# Simple bound constraints
# The global minimum is Fpow = 0 at x* = (0,0,0,0).

# Note: The Hessian of the objective is singular at x*.

var x{1..4} >= -4, <= 5;

minimize Fpow:
         (x[1] + 10*x[2])^2 + 5*(x[3] - x[4])^2 + (x[2] - 2*x[3])^4 +
         10*(x[1] - x[4])^4;

data;
var x :=
	1  3
	2 -1
	3  0
	4  1
	;
