# Supplementary material for: An optimization framework for measuring spatial access over healthcare networks
Source: BMC Health Serv Res. 2015 Jul 17;15:273. doi: 10.1186/s12913-015-0919-8 (PMC4504403; doi:10.1186/s12913-015-0919-8)
Supplement: Additional file 3: — The free AMPL package that researchers can use to implement optimization models to measure access described in this article. We provide example codes and instructions to use the AMPL package for researchers who want to implement optimization models to measure access. [file 12913_2015_919_MOESM3_ESM.zip › MODELS/NLMODELS/README]

This directory contains a collection of test problems for nonlinear
programming expressed as AMPL models (the *.mod files).  Many are for
a fixed problem size and contain a data section.  Some are pure model
files describing families of problems, with default values that specify
a small instance; such models are noted with "V" in the classification
table below.

Comments in the *.mod files give the problem sources (original sources
or test-problem collections).  Many of the problems were selected and
coded in AMPL by Elena Bobrovnikova (at Bell Labs in the summer of
1996), with some subsequent editing by David M. Gay; these problems
contain the comment
# Original AMPL coding by Elena Bobrovnikova (summer 1996 at Bell Labs).

Each problem is classified as in the CUTE collection of test problems,
except that problems with a V code for the number of variables or
constraints have the default value for that number after the V.
The classification is a string of the form

	OCSD-KI-n-m

in which the letters are replaced by appropriate codes, as follows:

O = objective code:
	C = Constant
	L = Linear
	N = No objective
	Q = Quadratic
	S = Sum of squares
	O = Other (none of the above)

C = constraint type:
	B = Bounds on variables
	L = Linear
	N = linear Network
	Q = Quadratic
	U = Unconstrained
	X = just fiXed variables
	O = Other (none of the above)

S = smoothness:
	R = Twice continuously differentiable
	I = Other

D = degree of available derivatives: always 2 here; 0, 1, or 2 in general

K = kind of the problem:
	A = Academic
	M = Modeling
	R = Real application

I = internal variables:
	Y = yes, problems has useful internal variables
	N = no useful internal variables

n = number of variables; V = varies (followed by default)

m = number of constraints; V = varies (followed by default)


Problem		Classification

blend.mod	LOR2-MN-24-38
branin.mod	OBR2-AN-2-4
camel1.mod	OBR2-AN-2-4
chemeq.mod	OLR2-MY-38-50
chi.mod		OBR2-AN-2-4
gold.mod	OBR2-AN-2-4
gridneta.mod	OLR2-MY-V60-V96
griewank.mod	OBR2-AN-2-4
hs105.mod	OBR2-RN-8-16
hs106.mod	LQR2-MN-8-22
hs109.mod	OOR2-MY-9-26
hs111.mod	OOR2-MN-10-23
hs112.mod	OLR2-MY-10-13
hs114.mod	QOR2-MY-10-31
hs116.mod	LQR2-MN-13-41
hs15.mod	OQR2-MN-2-3
hs23.mod	QQR2-MN-2-9
hs35.mod	QLR2-MN-3-4
hs44.mod	QLR2-MN-4-10
hs5.mod		OBR2-MN-2-4
hs54.mod	OLR2-MN-6-13
hs6.mod		QQR2-RN-2-1
hs62.mod	OLR2-MY-3-7
hs64.mod	OOR2-MN-3-4
hs8.mod		CQR2-RN-2-2
hs87.mod	LOR2-RN-11-24
kowalik.mod	OBR2-AN-4-8
levy3.mod	OBR2-AN-2-4
ljcluster.mod	OUR2-AY-V20-0
osborne1.mod	OBR2-MN-5-10
powell.mod	OBR2-AY-4-4
price.mod	OBR2-AN-2-4
rosenbr.mod	OUR2-AN-2-0
s324.mod	QQR2-AN-2-3
s383.mod	OLR2-AN-14-29
schwefel.mod	OBR2-AN-5-10
shekel.mod	OUR2-AN-4-8
steenbre.mod	ONR2-MY-540-666
tre.mod		OBR2-AN-2-4
weapon.mod	OLR2-MN-100-147


File minos.out shows results of using MINOS 5.5 to solve the problems
on an SGI computer, with primal and dual values displayed by the AMPL
commands

	display _varname, _var;
	display _conname, _con;
