# Supplementary material for: An optimization framework for measuring spatial access over healthcare networks
Source: BMC Health Serv Res. 2015 Jul 17;15:273. doi: 10.1186/s12913-015-0919-8 (PMC4504403; doi:10.1186/s12913-015-0919-8)
Supplement: Additional file 3: — The free AMPL package that researchers can use to implement optimization models to measure access described in this article. We provide example codes and instructions to use the AMPL package for researchers who want to implement optimization models to measure access. [file 12913_2015_919_MOESM3_ESM.zip › MODELS/NLMODELS/steenbre.mod]

# steenbre.mod	ONR2-MY-540-666
# Original AMPL coding by Elena Bobrovnikova (summer 1996 at Bell Labs).

# A nonconvex multi-commodity network problem

# Ref.: P. A. Steenbrink,Optimization of Transport Network,
# Wiley, 1974, p.120.

# The CUTE description of the same problem can be found in STEENBRE.SIF .
# The problem has been slightly perturbed by making cmin = 0.01 instead of 0,
# and by the addition of sqrt_offset to the sqrt terms.

# Number of variables: 540
# Number of constraints: 126
# Objective partially separable nonconvex
# Linear constraints

set CITIES := {1..9};
set DEST := {1..6};
set TRIPS within (DEST cross DEST);
set ROADS within (CITIES cross CITIES);
param cost {(i,j) in ROADS} = cost[j,i], >= 0;
param cmin {ROADS} > 0;
param TZERO >= 0;
param CCR >= 0;
param alpha {ROADS} >= 0;
param tr_matr {TRIPS};
param sqrt_offset default .01;	# from CUTE's STEENBRE.SIF

node Balance {(k,l) in TRIPS, j in CITIES}:
     net_in =
              if l = j  then tr_matr[k,l]
              else if k = j  then -tr_matr[k,l]
              else 0;

var capacity {(i,j) in ROADS} >= cmin[i,j];
arc flow {(k,l) in TRIPS, (i,j) in ROADS} >= 0,
    from Balance[k,l,i], to Balance[k,l,j];
var total_flow {(i,j) in ROADS} = sum {(k,l) in TRIPS} flow[k,l,i,j];

minimize Total_Cost:
         sum {(i,j) in ROADS} (
		  cost[i,j] * alpha[i,j] *
			sqrt(capacity[i,j] - cmin[i,j] + sqrt_offset)
		+ total_flow[i,j] * cost[i,j] *
			(TZERO + CCR * (total_flow[i,j] / capacity[i,j])^2)
		);


data;

param alpha	default .01;
var capacity	default .1 :=	[2,4] 2000.1	[4,2] 2000.1;
var flow	default .1;
set ROADS:   1   2   3   4   5   6   7   8   9   :=
      1      -   +   +   -   -   -   +   -   -
      2      +   -   -   +   -   -   +   +   -
      3      +   -   -   -   +   -   +   +   -
      4      -   +   -   -   -   +   -   +   +
      5      -   -   +   -   -   +   -   +   +
      6      -   -   -   +   +   -   -   -   +
      7      +   +   +   -   -   -   -   +   -
      8      -   +   +   +   +   -   +   -   +
      9      -   -   -   +   +   +   -   +   -    ;

param:  TRIPS:          tr_matr      :=
        1  6            10000
        2  3            2000
        2  4            2000
        2  5            1000
        3  2            200
        3  4            1000
        3  5            2000
        4  2            200
        4  3            100
        4  5            1000
        5  2            100
        5  3            200
        5  4            100
        6  1            1000   ;


param   cost:
         1     2    3    4    5    6    7    8    9           :=
   1     .    35   40    .    .    .   30    .    .
   2    35     .    .   100   .    .   15    55   .
   3    40     .    .    .   100   .   25    60   .
   4     .    100   .    .    .   35    .    55   15
   5     .     .   100   .    .   40    .    60   25
   6     .     .    .   35   40    .    .     .   30
   7    30    15   25    .    .    .    .    50   .
   8     .    55   60   55   60    .   50     .   50
   9     .     .    .   15   25   30    .    50   .   ;

param TZERO := 0.01;
param CCR := 0.01;

param cmin default 0.01 :=
	[2,4]  2000
	[4,2]  2000;
