# Supplementary material for: An optimization framework for measuring spatial access over healthcare networks
Source: BMC Health Serv Res. 2015 Jul 17;15:273. doi: 10.1186/s12913-015-0919-8 (PMC4504403; doi:10.1186/s12913-015-0919-8)
Supplement: Additional file 3: — The free AMPL package that researchers can use to implement optimization models to measure access described in this article. We provide example codes and instructions to use the AMPL package for researchers who want to implement optimization models to measure access. [file 12913_2015_919_MOESM3_ESM.zip › MODELS/NLMODELS/weapon.mod]

# weapon.mod	OLR2-MN-100-147
# Original AMPL coding by Elena Bobrovnikova (summer 1996 at Bell Labs).

# Weapon assignment problem

# Ref.: D. M. Himmelblau, Applied Nonlinear Programming,
# McGraw-Hill Book Company, New York, 1972.  Problem 23.

# Number of (integer) variables:  100
# Number of constraints: 112 (147 after presolve adds more bounds)
# Objective nonseparable
# Objective nonconvex
# Linear constraints


param N integer > 0;
param M integer > 0;

set I := 1 .. N;
set J := 1 .. M;
set K;

param b {K} >= 0;
param c {I} <= 0;
param u {J} >= 0;
param a {I,J} >= 0, <= 1;

var x {I,J} integer >= 0;

minimize f:
   sum {j in J} u[j] * (prod {i in I} a[i,j]^x[i,j] - 1);

s.t. cc {j in K}:
    sum {i in I} x[i,j] >= b[j];

s.t. bb {i in I}:
    -sum {j in J} x[i,j] >= c[i];

data;
param N := 5;
param M := 20;
set K := 1 6 10 14 15 16 20;
param a  (tr):
           1        2        3       4       5     :=
      1    1       .84      .96      1       .92
      2   .95      .83      .95      1       .94
      3    1       .85      .96      1       .92
      4    1       .84      .96      1       .95
      5    1       .85      .96      1       .95
      6   .85      .81      .90      1       .98
      7   .90      .81      .92      1       .98
      8   .85      .82      .91      1        1
      9   .80      .80      .92      1        1
     10    1       .86      .95     .96      .90
     11    1        1       .99     .91      .95
     12    1       .98      .98     .92      .96
     13    1        1       .99     .91      .91
     14    1       .88      .98     .92      .98
     15    1       .87      .97     .98      .99
     16    1       .88      .98     .93      .99
     17    1       .85      .95      1        1
     18   .95      .84      .92      1        1
     19    1       .85      .93      1        1
     20    1       .85      .92      1        1    ;

param c :=
      1  -200
      2  -100
      3  -300
      4  -150
      5  -250 ;

param b :=
      1  30
      6  100
     10  40
     14  50
     15  70
     16  35
     20  10  ;

param u :=
      1  60     5  40     9  25    13  125    17  100
      2  50     6  60    10  150   14  200    18  100
      3  50     7  35    11  30    15  200    19  100
      4  75     8  30    12  45    16  130    20  150  ;
