# Supplementary material for: An optimization framework for measuring spatial access over healthcare networks
Source: BMC Health Serv Res. 2015 Jul 17;15:273. doi: 10.1186/s12913-015-0919-8 (PMC4504403; doi:10.1186/s12913-015-0919-8)
Supplement: Additional file 3: — The free AMPL package that researchers can use to implement optimization models to measure access described in this article. We provide example codes and instructions to use the AMPL package for researchers who want to implement optimization models to measure access. [file 12913_2015_919_MOESM3_ESM.zip › MODELS/nltrans.dat]

data;

param: ORIG:  supply :=
        GARY   1400    CLEV   2600    PITT   2900 ;

param: DEST:  demand :=
        FRA     900    DET    1200    LAN     600 
        WIN     400    STL    1700    FRE    1100 
        LAF    1000 ;

param rate :  FRA  DET  LAN  WIN  STL  FRE  LAF :=
        GARY   39   14   11   14   16   82    8
        CLEV   27    9   12    9   26   95   17
        PITT   24   14   17   13   28   99   20 ;

param limit :  FRA  DET  LAN  WIN  STL  FRE  LAF :=
        GARY   500 1000 1000 1000  800  500 1000
        CLEV   500  800  800  800  500  500 1000
        PITT   800  600  600  600  500  500  900 ;
