# Supplementary material for: An optimization framework for measuring spatial access over healthcare networks
Source: BMC Health Serv Res. 2015 Jul 17;15:273. doi: 10.1186/s12913-015-0919-8 (PMC4504403; doi:10.1186/s12913-015-0919-8)
Supplement: Additional file 3: — The free AMPL package that researchers can use to implement optimization models to measure access described in this article. We provide example codes and instructions to use the AMPL package for researchers who want to implement optimization models to measure access. [file 12913_2015_919_MOESM3_ESM.zip › MODELS/nltransd.mod]

set ORIG;   # origins
set DEST;   # destinations

param supply {ORIG} >= 0;   # amounts available at origins
param demand {DEST} >= 0;   # amounts required at destinations

   check: sum {i in ORIG} supply[i] = sum {j in DEST} demand[j];

param rate {ORIG,DEST} >= 0;   # base shipment costs per unit
param limit {ORIG,DEST} > 0;   # limit on units shipped

var Trans {i in ORIG, j in DEST}
   >= 1e-10, <= .9999 * limit[i,j], := 0;
                               # actual units to be shipped

minimize Total_Cost:
   sum {i in ORIG, j in DEST}
      rate[i,j] * Trans[i,j]^0.8 / (1 - Trans[i,j]/limit[i,j]);

subject to Supply {i in ORIG}:  
   sum {j in DEST} Trans[i,j] = supply[i];

subject to Demand {j in DEST}:  
   sum {i in ORIG} Trans[i,j] = demand[j];
