# Supplementary material for: An optimization framework for measuring spatial access over healthcare networks
Source: BMC Health Serv Res. 2015 Jul 17;15:273. doi: 10.1186/s12913-015-0919-8 (PMC4504403; doi:10.1186/s12913-015-0919-8)
Supplement: Additional file 3: — The free AMPL package that researchers can use to implement optimization models to measure access described in this article. We provide example codes and instructions to use the AMPL package for researchers who want to implement optimization models to measure access. [file 12913_2015_919_MOESM3_ESM.zip › MODELS/oil.dat]

# Data for oil model:
data;

set crude := MID_C W_TEX ;

set m_raw := CRUDE ;

set m_inter :=	BUTANE SR_GAS SR_NAPHTHA SR_DIST SR_GAS_OIL SR_RES
		RF_GAS FUEL_GAS CC_GAS CC_GAS_OIL HYDRO_RES ;

set m_purch := BUTANE ;

set m_final := PREMIUM REGULAR DISTILLATE FUEL_OIL FUEL_GAS ;

set proc := A_DIST N_REFORM CC_DIST CC_GAS_OIL HYDRO ;

set unit := A_STILL REFORMER C_CRACK HYDRO ;

set qual := OCTANE VAPOR_PR DENSITY SULFUR ;

set blend
	(PREMIUM,*) := BUTANE SR_GAS RF_GAS CC_GAS SR_NAPHTHA

	(REGULAR,*) := BUTANE SR_GAS RF_GAS CC_GAS SR_NAPHTHA

	(DISTILLATE,*) := SR_DIST SR_NAPHTHA SR_GAS_OIL CC_GAS_OIL

	(FUEL_OIL,*) := SR_GAS_OIL SR_RES CC_GAS_OIL HYDRO_RES

	(FUEL_GAS,FUEL_GAS) ;

param io [*,MID_C,*] :=
	CRUDE		A_DIST		-1.0
	SR_NAPHTHA	N_REFORM	-1.0
	SR_DIST		CC_DIST		-1.0
	SR_GAS_OIL	CC_GAS_OIL	-1.0

	SR_GAS		A_DIST		.236
	SR_NAPHTHA	A_DIST		.223
	SR_DIST		A_DIST		.087
	SR_GAS_OIL	A_DIST		.111
	SR_RES		A_DIST		.315
	FUEL_GAS	A_DIST		.029

	RF_GAS		N_REFORM	.807
	FUEL_GAS	N_REFORM	.129

	FUEL_GAS	CC_DIST		.30
	CC_GAS		CC_DIST		.59
	CC_GAS_OIL	CC_DIST		.21

	FUEL_GAS	CC_GAS_OIL	.31
	CC_GAS		CC_GAS_OIL	.59
	CC_GAS_OIL	CC_GAS_OIL	.22

 [*,W_TEX,*] :=
	CRUDE		A_DIST		-1.0
	SR_NAPHTHA	N_REFORM	-1.0
	SR_DIST		CC_DIST		-1.0
	SR_GAS_OIL	CC_GAS_OIL	-1.0
	SR_RES		HYDRO		-1.0

	SR_GAS		A_DIST		.180
	SR_NAPHTHA	A_DIST		.196
	SR_DIST		A_DIST		.073
	SR_GAS_OIL	A_DIST		.091
	SR_RES		A_DIST		.443
	FUEL_GAS	A_DIST		.017

	RF_GAS		N_REFORM	.836
	FUEL_GAS	N_REFORM	.099

	FUEL_GAS	CC_DIST		.36
	CC_GAS		CC_DIST		.58
	CC_GAS_OIL	CC_DIST		.15

	FUEL_GAS	CC_GAS_OIL	.38
	CC_GAS		CC_GAS_OIL	.60
	CC_GAS_OIL	CC_GAS_OIL	.15

	HYDRO_RES	HYDRO		.97	;

param util := [A_STILL,A_DIST] 1 [REFORMER,N_REFORM] 1
	[C_CRACK,*] := CC_DIST 1 CC_GAS_OIL 1 ;

param cap := A_STILL 100 REFORMER 20 C_CRACK 30 ;

param price :=	MID_C 7.50 W_TEX 6.50 BUTANE 6.75
		FUEL_GAS 1.50 PREMIUM 10.50 REGULAR 9.10
		DISTILLATE 7.70 FUEL_OIL 6.65 ;

param cost :=	A_DIST .10 N_REFORM .15 CC_DIST .08
		CC_GAS_OIL .08 HYDRO .10 ;

param attr_min := [*,OCTANE] PREMIUM 90 REGULAR 86 ;

param attr_max :=
	[*,VAPOR_PR]	PREMIUM 12.7	REGULAR 12.7
	[*,DENSITY]	DISTILLATE 306	FUEL_OIL 352
	[*,SULFUR]	DISTILLATE 0.5	FUEL_OIL 3.5 ;

param attr_both :
		OCTANE	VAPOR_PR :=
BUTANE		91.8	199.2
CC_GAS		93.7	6.9
RF_GAS		104.0	2.57
SR_GAS		78.5	18.4
SR_NAPHTHA	65.0	6.54 ;

param attr_crude :=

[*,MID_C,*]:	DENSITY	SULFUR :=
CC_GAS_OIL	294.4	.353
SR_DIST		292.0	.526
SR_GAS_OIL	295.0	.980
SR_NAPHTHA	272.0	.283
SR_RES		343.0	4.7

[*,W_TEX,*]:	DENSITY	SULFUR :=
CC_GAS_OIL	299.1	1.31
HYDRO_RES	365.0	6.00
SR_DIST		297.6	2.83
SR_GAS_OIL	303.3	5.05
SR_NAPHTHA	272.0	1.48
SR_RES		365.0	11.00 ;

param purch_max := MID_C 200 W_TEX 200 ;
