# Supplementary material for: An optimization framework for measuring spatial access over healthcare networks
Source: BMC Health Serv Res. 2015 Jul 17;15:273. doi: 10.1186/s12913-015-0919-8 (PMC4504403; doi:10.1186/s12913-015-0919-8)
Supplement: Additional file 3: — The free AMPL package that researchers can use to implement optimization models to measure access described in this article. We provide example codes and instructions to use the AMPL package for researchers who want to implement optimization models to measure access. [file 12913_2015_919_MOESM3_ESM.zip › MODELS/oil.mod]

# =================================================
# OIL:  GAMS Oil Refinery Model -- slice version
# =================================================

     # Source:  "Oil-Refinery Modeling with the
     # GAMS Language" by David Kendrick,
     # Alexander Meeraus and Jung Sun Suh

# --------------------------------------
# Sets
# --------------------------------------

set crude;                 # Types of crude oil

set m_raw;                 # Raw materials

set m_inter;               # Intermediates

set m_purch in m_inter;    # Purchased intermediates

set m_final;               # Final products

set proc;                  # Processes

set unit;                  # Productive units

set qual;                  # Quality attributes

set blend within {m_final, m_inter};

                           # (mf,mi) in this set implies that intermediate
                           # mi can be blended in making final product mf

# --------------------------------------
# Parameters
# --------------------------------------

param io {m_raw union m_inter, crude, proc} default 0;

                           # io[m,c,p] is input (if -) or output (if +)
                           # of material m, when using crude type c,
                           # per unit level of operation of process p

param util {unit,proc} logical default 0; 

                           # util[u,p] is 1 if process p uses unit u,
                           # 0 if process p does not use unit u

param cap {unit} >= 0 default 0;

                           # cap[u] is initial capacity of unit u

param price {crude union m_purch union m_final} > 0;

                           # price[m] is price per barrel of material m

param cost {proc} > 0;     # cost[p] is $ per barrel to operate process p

param attr_min {m_final,qual} >= 0 default 0;
param attr_max {m_final,qual} >= 0 default 0;

                           # lower and upper bounds on certain quality 
                           # attributes for the final products

param attr_both {m_inter,qual} >= 0 default 0;

param attr_crude {m_inter,crude,qual} >= 0 default 0;

     check {mi in m_inter, c in crude, q in qual}: 
               attr_crude[mi,c,q] = 0 or attr_both[mi,q] = 0;

param attr {mi in m_inter, c in crude, q in qual} 

     := if attr_crude[mi,c,q] > 0 then attr_crude[mi,c,q] else attr_both[mi,q];

                           # attr[mi,c,q] is amount of quality attribute q
                           # contributed to blend by intermediate mi that
                           # was derived from crude c

param purch_max {crude} > 0;

                           # upper bounds on purchases of crude oil

# --------------------------------------
# Variables
# --------------------------------------

var InCr {crude} >= 0;     # InCr[c] is purchase of crude oil c

var InInt {m_purch,crude} >= 0;  
                           # InInt[mi,c] is purchase of intermediate material
                           # mi derived from crude c


var LevPr {proc,crude} >= 0;
                           # LevPr[p,c] is level of process p using crude c

var LevBl {blend,crude} >= 0;
                           # LevBl[mf,mi,c] is level of intermediate mi,
                           # from crude c, blended into final product mf

var Out {m_final} >= 0;    # Out[mf] is amount of final product mf made

var Revenue;               # Revenue from all final product sales

var PurchCost;             # Cost of all purchased materials

var OperCost;              # Cost of all operations

# --------------------------------------
# Objective
# --------------------------------------

maximize net:  Revenue - PurchCost - OperCost;

                           # Maximize revenue from sales less all costs

# --------------------------------------
# Constraints
# --------------------------------------

subject to bal_crude {mr in m_raw, c in crude}:

  sum {p in proc} io[mr,c,p] * LevPr[p,c] + InCr[c] >= 0;

                           # Input of each crude to all processes (negative
                           # by convention) must be covered by purchases

subject to bal_inter {mi in m_inter, c in crude}:

  sum {p in proc} io[mi,c,p] * LevPr[p,c]
      + (if mi in m_purch then InInt[mi,c])

	   >= sum {(mf,mi) in blend} LevBl[mf,mi,c];

                           # Amount of each intermediate produced and 
                           # purchased must cover amount used in blending

subject to bal_final {mf in m_final}:

  Out[mf] = sum {(mf,mi) in blend, c in crude} LevBl[mf,mi,c];

                           # Volume of each final product must equal volume
                           # of all intermediates blended into it

subject to qual_min {mf in m_final, q in qual: attr_min[mf,q] <> 0}:

  sum {mi in m_inter, c in crude: (mf,mi) in blend}
        attr[mi,c,q] * LevBl[mf,mi,c] >= attr_min[mf,q] * Out[mf];

                           # Quality attributes of final products must
                           # not fall below specified minimums

subject to qual_max {mf in m_final, q in qual: attr_max[mf,q] <> 0}:

  sum {mi in m_inter, c in crude: (mf,mi) in blend}
        attr[mi,c,q] * LevBl[mf,mi,c] <= attr_max[mf,q] * Out[mf];

                           # Quality attributes of final products must
                           # not exceed specified maximums

subject to capacity {u in unit}:

  sum {p in proc} (util[u,p] * sum {c in crude} LevPr[p,c]) <= cap[u];

                           # Use of a productive unit by all processes
                           # must not exceed specified capacity

subject to purchase {c in crude}:  InCr[c] <= purch_max[c];

                           # Purchases of crude must not exceed specified
                           # maximum

subject to def_Revenue:

  Revenue = sum {mf in m_final} price[mf] * Out[mf];

                           # Total revenue is sum over final products of
                           # price times output

subject to def_PurchCost:

  PurchCost = sum {c in crude} price[c] * InCr[c] +
              sum {mp in m_purch, c in crude} price[mp] * InInt[mp,c];

                           # Total cost of purchases is cost of crudes plus
                           # cost of intermediates that are purchased

subject to def_OperCost:

  OperCost = sum {p in proc} (cost[p] * sum {c in crude} LevPr[p,c]);

                           # Total operating cost is sum over processes
                           # of cost times level for all crudes
