# Supplementary material for: An optimization framework for measuring spatial access over healthcare networks
Source: BMC Health Serv Res. 2015 Jul 17;15:273. doi: 10.1186/s12913-015-0919-8 (PMC4504403; doi:10.1186/s12913-015-0919-8)
Supplement: Additional file 3: — The free AMPL package that researchers can use to implement optimization models to measure access described in this article. We provide example codes and instructions to use the AMPL package for researchers who want to implement optimization models to measure access. [file 12913_2015_919_MOESM3_ESM.zip › MODELS/optimal.val]

Optimal values, rounded to 10 decimal places.
MINOS 5.5 and CPLEX 4.0 both report these values.

dist03	2369193.444
dist08	2026689.897
dist13	903202.0326
egypt1	58808.37128
egypt2	58402.19578
mod8	11025
oil	12.20834324
prod03	4428412.468
prod08	4014853.627
prod13	2359313.555
train1	116.64
train2	129
