# Supplementary material for: An optimization framework for measuring spatial access over healthcare networks
Source: BMC Health Serv Res. 2015 Jul 17;15:273. doi: 10.1186/s12913-015-0919-8 (PMC4504403; doi:10.1186/s12913-015-0919-8)
Supplement: Additional file 3: — The free AMPL package that researchers can use to implement optimization models to measure access described in this article. We provide example codes and instructions to use the AMPL package for researchers who want to implement optimization models to measure access. [file 12913_2015_919_MOESM3_ESM.zip › MODELS/p2gon.mod]

# Maximum area for unit-diameter polygon (Prieto's second model).

# This derives from a GAMS model by Francisco J. Prieto -- the second
# one in E-mail that he sent to Margaret Wright.  Prieto described
# this as "a very particular solution for the problem, taking advantage
# of [a] certain property that I [Prieto] am convinced (although I cannot
# prove it) that the solution must have.  The formulation
# is much more efficient, and you can go up to sizes of around 70-80.

# "Symmetry is assumed (so the size is reduced to a half), and also as
# many constraints as possible are set up as equalities.

# "The results obtained seem to coincide (within some error margin) with
# the ones obtained from the previous program."


param N 'number of sides' integer > 1;
	check: N == 2*floor(N/2);	# Make sure N is even.

param Lsup := N/2 - 1;

set I := 1..Lsup;

var x{I} >= 0, <= 1, := .5;		#first (Cartesian) coordinate

var y{i in I} >= 0, <= 1, := i/Lsup;	#second (Cartesian) coordinate

# distance constraints (tight)
s.t. cd{i in ceil(Lsup/2) .. Lsup, j in max(1, Lsup-i) .. min(Lsup+1-i, i)}:
	(x[i] + x[j])**2 + (y[i] - y[j])**2 == 1;

# extra distance constraint
s.t. extr: x[Lsup]^2 + y[Lsup]^2 == 1;

# second coordinate constraint (ordered values)
s.t. ory{i in 2..Lsup}: y[i] >= y[i-1];

maximize area: sum{i in 2..Lsup-1} y[i]*(x[i-1]-x[i+1])  +
		x[Lsup] + y[Lsup]*x[Lsup-1] - x[2]*y[1];

data;
param N :=

# This assumes that N will be given separately.  For example,
# you might invoke
#    ampl -omp20 p2gon.mod -
# and then type
#    20; end;
# to generate the 20-sided version of this problem (in files p20.*).
