# Supplementary material for: An optimization framework for measuring spatial access over healthcare networks
Source: BMC Health Serv Res. 2015 Jul 17;15:273. doi: 10.1186/s12913-015-0919-8 (PMC4504403; doi:10.1186/s12913-015-0919-8)
Supplement: Additional file 3: — The free AMPL package that researchers can use to implement optimization models to measure access described in this article. We provide example codes and instructions to use the AMPL package for researchers who want to implement optimization models to measure access. [file 12913_2015_919_MOESM3_ESM.zip › MODELS/pgon.mod]

# Maximum area for unit-diameter polygon of N sides.
# The following model started as a GAMS model by Francisco J. Prieto.

param N integer > 0;
set I := 1..N;

param pi := 4*atan(1.);

var rho{i in I} <= 1, >= 0	# polar radius (distance to fixed vertex)
		:=  4*i*(N + 1 - i)/(N+1)**2;

var the{i in I} >= 0		# polar angle (measured from fixed direction)
		:= pi*i/N;

s.t. cd{i in I, j in i+1 .. N}:
	rho[i]**2 + rho[j]**2 - 2*rho[i]*rho[j]*cos(the[j]-the[i]) <= 1;

s.t. ac{i in 2..N}:
	the[i] >= the[i-1];

s.t. fix_theta: the[N] = pi;
s.t. fix_rho:   rho[N] = 0;

maximize area: .5*sum{i in 2..N} rho[i]*rho[i-1]*sin(the[i]-the[i-1]);

data;
param N :=

# This assumes that N will be given separately.  For example,
# you might invoke
#    ampl -omp6 pgon.mod -
# and then type
#    6; end;
# to generate the 6-sided version of this problem (in files p6.*).
