# Supplementary material for: An optimization framework for measuring spatial access over healthcare networks
Source: BMC Health Serv Res. 2015 Jul 17;15:273. doi: 10.1186/s12913-015-0919-8 (PMC4504403; doi:10.1186/s12913-015-0919-8)
Supplement: Additional file 3: — The free AMPL package that researchers can use to implement optimization models to measure access described in this article. We provide example codes and instructions to use the AMPL package for researchers who want to implement optimization models to measure access. [file 12913_2015_919_MOESM3_ESM.zip › MODELS/prod03.dat]

###  DATA  ###

data;

set prd := 18REG 24REG 24PRO ;

param first :=  1 ;
param last  := 13 ;
param life  :=  2 ;

param cs := 18 ;
param sl :=  8 ;
param iw :=  8 ;

param rtr := 16.00 ;
param otr := 43.85 ;
param rir :=  0.75 ;
param pir :=  0.80 ;


param :         pt       pc        cri       crs      iinv   :=

  18REG      1.194     2304.     0.015     1.100      82.0
  24REG      1.509     2920.     0.015     1.100     792.2
  24PRO      1.509     2910.     0.015     1.100       0.0   ;


param :     dpp        ol      cmin      cmax        hc        lc   :=

  1        19.5      96.0       0.0       8.0      7500      7500
  2        19.0      96.0       0.0       8.0      7500      7500
  3        20.0      96.0       0.0       8.0      7500      7500
  4        19.0      96.0       0.0       8.0      7500      7500
  5        19.5      96.0       0.0       8.0     15000     15000
  6        19.0      96.0       0.0       8.0     15000     15000
  7        19.0      96.0       0.0       8.0     15000     15000
  8        20.0      96.0       0.0       8.0     15000     15000
  9        19.0      96.0       0.0       8.0     15000     15000
 10        20.0      96.0       0.0       8.0     15000     15000
 11        20.0      96.0       0.0       8.0      7500      7500
 12        18.0      96.0       0.0       8.0      7500      7500
 13        18.0      96.0       0.0       8.0      7500      7500   ;


param dem (tr) :

          18REG     24REG     24PRO   :=

  1        63.8    1212.0       0.0
  2        76.0     306.2       0.0
  3        88.4     319.0       0.0
  4       913.8     208.4       0.0
  5       115.0     298.0       0.0
  6       133.8     328.2       0.0
  7        79.6     959.6       0.0
  8       111.0     257.6       0.0
  9       121.6     335.6       0.0
 10       470.0     118.0    1102.0
 11        78.4     284.8       0.0
 12        99.4     970.0       0.0
 13       140.4     343.8       0.0
 14        63.8    1212.0       0.0   ;


param pro (tr) :

          18REG     24REG     24PRO   :=

  1           0         1         0
  2           0         0         0
  3           0         0         0
  4           1         0         0
  5           0         0         0
  6           0         0         0
  7           0         1         0
  8           0         0         0
  9           0         0         0
 10           1         0         1
 11           0         0         0
 12           0         0         0
 13           0         1         0
 14           0         1         0   ;
