# Supplementary material for: An optimization framework for measuring spatial access over healthcare networks
Source: BMC Health Serv Res. 2015 Jul 17;15:273. doi: 10.1186/s12913-015-0919-8 (PMC4504403; doi:10.1186/s12913-015-0919-8)
Supplement: Additional file 3: — The free AMPL package that researchers can use to implement optimization models to measure access described in this article. We provide example codes and instructions to use the AMPL package for researchers who want to implement optimization models to measure access. [file 12913_2015_919_MOESM3_ESM.zip › MODELS/prod08.dat]

# ----------------------------------------
# Data values for kprd model:  8 products
# ----------------------------------------

data;

set prd := _3111 _2915 _5710 _3012 _7310 _2857 _2600 _3905 ;

param first :=  1 ;
param last  := 13 ;
param life  :=  2 ;

param cs := 15 ;
param sl :=  8 ;
param iw :=  7 ;

param rtr := 16.00 ;
param otr := 55.19 ;
param rir :=  1.00 ;
param pir :=  0.80 ;


param :
		pt        pc       cri       crs      iinv :=

 _3111       2.909      4775     0.015     1.100      79.2
 _2915       2.759      4520     0.015     1.100      84.7
 _5710       3.478      4600     0.015     1.100      69.6
 _3012       2.264      4520     0.015     1.100      68.0
 _7310       2.759      4150     0.015     1.100      12.9
 _2857       4.000      6720     0.015     1.100       0.0
 _2600       2.000      4150     0.015     1.100      27.9
 _3905       3.636      6410     0.015     1.100       0.0  ;


param :
	    dpp        ol      cmin      cmax        hc        lc :=

  1        20.0     126.0       0.0       9.0      7500      7500
  2        19.0     126.0       0.0       9.0      7500      7500
  3        20.0     126.0       0.0       9.0      7500      7500
  4        19.0     126.0       0.0       9.0      7500      7500
  5        19.0     126.0       0.0       9.0     15000     15000
  6        19.0     126.0       0.0       9.0     15000     15000
  7        19.0     126.0       0.0       9.0     15000     15000
  8        20.0     126.0       0.0       9.0     15000     15000
  9        19.0     126.0       0.0       9.0     15000     15000
 10        20.0     126.0       0.0       9.0     15000     15000
 11        20.0     126.0       0.0       9.0      7500      7500
 12        18.0     126.0       0.0       9.0      7500      7500
 13        18.0     126.0       0.0       9.0      7500      7500  ;


param dem (tr) :

	  _3111     _2915     _5710     _3012     _7310     _2857 :=

  1       102.0     143.7      67.3     109.5       7.3       0.0
  2        42.9      63.7      25.9     141.1       8.8       0.0
  3        48.3      63.7      25.9     118.1       9.4       0.0
  4       101.7     148.9      67.3     104.5       7.6       0.0
  5        42.8      63.7      20.7     169.7       8.6       0.0
  6        42.8      64.7      31.1     146.4       8.6       0.0
  7        49.3      70.5      20.7     127.4       7.1       0.0
  8        98.7     152.0      67.3     331.7       7.2       0.0
  9        43.8      70.4      25.9     133.2       8.1       0.0
 10        70.7      91.8      44.4     141.8       7.2       0.0
 11        65.6      97.1      44.4     137.4       7.9       0.0
 12        43.5      54.4      20.7     142.9       8.1       0.0
 13        49.1      74.8      25.9     382.1       8.1       0.0
 14       102.0     143.7      67.3     109.5       7.3       0.0


 :       _2600     _3905 :=

  1        29.0       0.0
  2        15.0       0.0
  3        15.0     300.0
  4        29.0       0.0
  5        15.0     200.0
  6        20.0       0.0
  7        15.0       0.0
  8        30.0       0.0
  9        15.0       0.0
 10        24.0       0.0
 11        24.0       0.0
 12        15.0       0.0
 13        20.0       0.0
 14        29.0       0.0  ;


param pro (tr) :

	  _3111     _2915     _5710     _3012     _7310     _2857 :=

  1           1         1         1         0         0         0
  2           0         0         0         0         0         0
  3           0         0         0         1         0         0
  4           1         1         1         0         0         0
  5           0         0         0         1         0         0
  6           0         0         0         0         0         0
  7           0         0         0         0         0         0
  8           1         1         1         1         0         0
  9           0         0         0         0         0         0
 10           1         1         1         0         0         0
 11           1         1         1         0         0         0
 12           0         0         0         0         0         0
 13           0         0         0         1         0         0
 14           1         1         1         0         0         0


 :       _2600     _3905 :=

  1           1         0
  2           0         0
  3           0         1
  4           1         0
  5           0         1
  6           0         0
  7           0         0
  8           1         0
  9           0         0
 10           1         0
 11           1         0
 12           0         0
 13           0         0
 14           1         0  ;
