# Supplementary material for: An optimization framework for measuring spatial access over healthcare networks
Source: BMC Health Serv Res. 2015 Jul 17;15:273. doi: 10.1186/s12913-015-0919-8 (PMC4504403; doi:10.1186/s12913-015-0919-8)
Supplement: Additional file 3: — The free AMPL package that researchers can use to implement optimization models to measure access described in this article. We provide example codes and instructions to use the AMPL package for researchers who want to implement optimization models to measure access. [file 12913_2015_919_MOESM3_ESM.zip › MODELS/prod13.dat]

# -----------------------------------------
# Data values for kprd model:  13 products
# -----------------------------------------

data;

set prd := _26179 _04911 _06015 _32219 _32318 _32417 _32292 _14811
	    _45112 _07419 _04978 _32466 _16022 ;

param first :=  1 ;
param last  := 13 ;
param life  :=  2 ;

param cs := 18 ;
param sl :=  8 ;
param iw :=  4 ;

param rtr := 16.00 ;
param otr := 37.85 ;
param rir :=  1.00 ;
param pir :=  0.80 ;


param :
		pt        pc       cri       crs      iinv :=

 _26179      1.333      2050     0.015     1.100       9.4
 _04911      1.185      1960     0.015     1.100      85.0
 _06015      1.185      1950     0.015     1.100      61.1
 _32219      1.185      1970     0.015     1.100      26.7
 _32318      1.333      1970     0.015     1.100      21.1
 _32417      1.185      1960     0.015     1.100      42.8
 _32292      1.231      2020     0.015     1.100      49.0
 _14811      1.000      1750     0.015     1.100      12.5
 _45112      1.143      1880     0.015     1.100       9.9
 _07419      3.200      5630     0.015     1.100      13.4
 _04978      1.600      2750     0.015     1.100       0.0
 _32466      1.600      2750     0.015     1.100       0.0
 _16022      1.067      1880     0.015     1.100      13.5  ;


param :    dpp        ol      cmin      cmax        hc        lc :=

  1        19.0      96.0       0.0       5.0      7500      7500
  2        19.0      96.0       0.0       5.0      7500      7500
  3        20.0      96.0       0.0       5.0      7500      7500
  4        19.0      96.0       0.0       5.0      7500      7500
  5        20.0      96.0       0.0       5.0     15000     15000
  6        19.0      96.0       0.0       5.0     15000     15000
  7        19.0      96.0       0.0       5.0     15000     15000
  8        20.0      96.0       0.0       5.0     15000     15000
  9        19.0      96.0       0.0       5.0     15000     15000
 10        20.0      96.0       0.0       5.0     15000     15000
 11        20.0      96.0       0.0       5.0      7500      7500
 12        18.0      96.0       0.0       5.0      7500      7500
 13        18.0      96.0       0.0       5.0      7500      7500  ;


param dem (tr) :

	 _26179    _04911    _06015    _32219    _32318    _32417 :=

  1         6.0      70.0      39.2      26.0      11.2      43.8
  2        10.0     113.8      50.0      36.4      23.6      67.4
  3        16.0     155.6      77.6      49.0      28.0      99.8
  4         8.0      86.6      41.2      28.0      17.2      56.8
  5         8.0      94.8      47.8      30.2      19.4      61.0
  6        20.0     194.0      99.8      58.1      34.6     119.8
  7        10.0     100.8      48.4      30.2      17.0      62.6
  8         8.0     101.0      49.0      31.2      17.8      67.4
  9        20.0     167.2      91.0      56.8      33.0     105.2
 10         8.0      57.8      41.8      26.2      15.4      55.6
 11        10.0     110.8      55.0      35.2      22.0      68.8
 12        24.0     208.0     116.0      71.6      39.6     147.2
 13        28.0     256.6     148.8      78.4      40.2     178.0
 14         6.0      70.0      39.2      26.0      11.2      43.8


  :      _32292    _14811    _45112    _07419    _04978    _32466    _16022 :=

  1        39.6       4.2       2.0       7.0       0.0       0.0       4.6
  2        60.2       5.2       2.6       9.6       0.0       0.0       5.4
  3        87.0       4.8       2.6       8.0       0.0       0.0       6.0
  4        49.8       4.4       2.0       9.2       0.0       0.0       6.0
  5        58.2       4.6       2.2       8.9       0.0       0.0       7.0
  6       109.8       4.8       2.0       7.1       0.0       0.0       6.8
  7        54.4       0.0       0.0      10.2       0.0       0.0       6.6
  8        63.2       0.0       0.0       7.7       0.0       0.0       6.4
  9        96.4       0.0       0.0       9.6       0.0       0.0       6.2
 10        52.2       0.0       0.0       9.7       0.0       0.0       5.8
 11        64.6       0.0       0.0       9.7       0.0       0.0       6.2
 12       133.2       0.0       0.0       9.7       0.0       0.0       6.0
 13       162.2       0.0       0.0      10.6       0.0       0.0       7.0
 14        39.6       0.0       0.0       7.0       0.0       0.0       4.6  ;


param pro (tr) :

	 _26179    _04911    _06015    _32219    _32318    _32417 :=

  1           0         0         0         0         0         0
  2           0         0         0         0         0         0
  3           1         1         1         1         1         1
  4           0         0         0         0         0         0
  5           0         0         0         0         0         0
  6           1         1         1         1         1         1
  7           1         1         1         1         1         1
  8           0         0         0         0         0         0
  9           1         1         1         1         1         1
 10           0         0         0         0         0         0
 11           0         0         0         0         0         0
 12           1         1         1         1         1         1
 13           1         1         1         1         1         1
 14           0         0         0         0         0         0


  :      _32292    _14811    _45112    _07419    _04978    _32466    _16022 :=

  1           0         0         0         0         0         0         0
  2           0         0         0         0         0         0         0
  3           1         0         0         0         0         0         0
  4           0         0         0         0         0         0         0
  5           0         0         0         0         0         0         0
  6           1         0         0         0         0         0         0
  7           1         0         0         0         0         0         0
  8           0         0         0         0         0         0         0
  9           1         0         0         0         0         0         0
 10           0         0         0         0         0         0         0
 11           0         0         0         0         0         0         0
 12           1         0         0         0         0         0         0
 13           1         0         0         0         0         0         0
 14           0         0         0         0         0         0         0  ;
