# Supplementary material for: An optimization framework for measuring spatial access over healthcare networks
Source: BMC Health Serv Res. 2015 Jul 17;15:273. doi: 10.1186/s12913-015-0919-8 (PMC4504403; doi:10.1186/s12913-015-0919-8)
Supplement: Additional file 3: — The free AMPL package that researchers can use to implement optimization models to measure access described in this article. We provide example codes and instructions to use the AMPL package for researchers who want to implement optimization models to measure access. [file 12913_2015_919_MOESM3_ESM.zip › MODELS/README]

Most of the model and data files in this directory are from the AMPL
book.  The bigprod.mod, dist.*, egypt.mod, il.* and train*.* files are
derived from Computing Science Technical Report 133 ("AMPL:  A
Mathematical Programming Language", by Fourer, Gay, and Kernighan;
AT&T Bell Laboratories, Jan. 1987, revised June 1989).  Both dist.*
and egypt.mod are too big for the Student Edition to handle, but they
contain interesting constructs.

Score.mod is another example of piecewise-linear terms with a varying
number of breakpoints.

Distnode.mod is a node-and-arc variant of dist.mod.

Pgon.mod and p2gon.mod are for an interesting nonlinear
optimization problem:  find an n-gon inscribed in the
unit circle and having maximal area.  Surprisingly, the
solution is irregular for even n.  See "The Largest Small
Hexagon" by R. L. Graham [J. Combinatorial Theory (A), 18 (1975),
pp. 165-170].

Files mps*.mod and awk scripts m2a and m2ai permit converting
MPS files into AMPL input.

Directory nlmodels is a collection of nonlinear models assembled
by Elena Bobrovnikova.

File data contains just "data;" and lets you type such command-
lines as

	ampl diet.mod data diet.dat -
