# Supplementary material for: An optimization framework for measuring spatial access over healthcare networks
Source: BMC Health Serv Res. 2015 Jul 17;15:273. doi: 10.1186/s12913-015-0919-8 (PMC4504403; doi:10.1186/s12913-015-0919-8)
Supplement: Additional file 3: — The free AMPL package that researchers can use to implement optimization models to measure access described in this article. We provide example codes and instructions to use the AMPL package for researchers who want to implement optimization models to measure access. [file 12913_2015_919_MOESM3_ESM.zip › MODELS/sched.dat]

data;

set SHIFTS := Mon1 Tue1 Wed1 Thu1 Fri1 Sat1
              Mon2 Tue2 Wed2 Thu2 Fri2 Sat2
              Mon3 Tue3 Wed3 Thu3 Fri3 ;

param Nsched := 126 ;

set SHIFT_LIST[  1] := Mon1 Tue1 Wed1 Thu1 Fri1 ;
set SHIFT_LIST[  2] := Mon1 Tue1 Wed1 Thu1 Fri2 ;
set SHIFT_LIST[  3] := Mon1 Tue1 Wed1 Thu1 Fri3 ;
set SHIFT_LIST[  4] := Mon1 Tue1 Wed1 Thu1 Sat1 ;
set SHIFT_LIST[  5] := Mon1 Tue1 Wed1 Thu1 Sat2 ;
set SHIFT_LIST[  6] := Mon1 Tue1 Wed1 Thu2 Fri2 ;
set SHIFT_LIST[  7] := Mon1 Tue1 Wed1 Thu2 Fri3 ;
set SHIFT_LIST[  8] := Mon1 Tue1 Wed1 Thu2 Sat1 ;
set SHIFT_LIST[  9] := Mon1 Tue1 Wed1 Thu2 Sat2 ;
set SHIFT_LIST[ 10] := Mon1 Tue1 Wed1 Thu3 Fri3 ;
set SHIFT_LIST[ 11] := Mon1 Tue1 Wed1 Thu3 Sat1 ;
set SHIFT_LIST[ 12] := Mon1 Tue1 Wed1 Thu3 Sat2 ;
set SHIFT_LIST[ 13] := Mon1 Tue1 Wed1 Fri1 Sat1 ;
set SHIFT_LIST[ 14] := Mon1 Tue1 Wed1 Fri1 Sat2 ;
set SHIFT_LIST[ 15] := Mon1 Tue1 Wed1 Fri2 Sat2 ;
set SHIFT_LIST[ 16] := Mon1 Tue1 Wed2 Thu2 Fri2 ;
set SHIFT_LIST[ 17] := Mon1 Tue1 Wed2 Thu2 Fri3 ;
set SHIFT_LIST[ 18] := Mon1 Tue1 Wed2 Thu2 Sat1 ;
set SHIFT_LIST[ 19] := Mon1 Tue1 Wed2 Thu2 Sat2 ;
set SHIFT_LIST[ 20] := Mon1 Tue1 Wed2 Thu3 Fri3 ;
set SHIFT_LIST[ 21] := Mon1 Tue1 Wed2 Thu3 Sat1 ;
set SHIFT_LIST[ 22] := Mon1 Tue1 Wed2 Thu3 Sat2 ;
set SHIFT_LIST[ 23] := Mon1 Tue1 Wed2 Fri1 Sat1 ;
set SHIFT_LIST[ 24] := Mon1 Tue1 Wed2 Fri1 Sat2 ;
set SHIFT_LIST[ 25] := Mon1 Tue1 Wed2 Fri2 Sat2 ;
set SHIFT_LIST[ 26] := Mon1 Tue1 Wed3 Thu3 Fri3 ;
set SHIFT_LIST[ 27] := Mon1 Tue1 Wed3 Thu3 Sat1 ;
set SHIFT_LIST[ 28] := Mon1 Tue1 Wed3 Thu3 Sat2 ;
set SHIFT_LIST[ 29] := Mon1 Tue1 Wed3 Fri1 Sat1 ;
set SHIFT_LIST[ 30] := Mon1 Tue1 Wed3 Fri1 Sat2 ;
set SHIFT_LIST[ 31] := Mon1 Tue1 Wed3 Fri2 Sat2 ;
set SHIFT_LIST[ 32] := Mon1 Tue1 Thu1 Fri1 Sat1 ;
set SHIFT_LIST[ 33] := Mon1 Tue1 Thu1 Fri1 Sat2 ;
set SHIFT_LIST[ 34] := Mon1 Tue1 Thu1 Fri2 Sat2 ;
set SHIFT_LIST[ 35] := Mon1 Tue1 Thu2 Fri2 Sat2 ;
set SHIFT_LIST[ 36] := Mon1 Tue2 Wed2 Thu2 Fri2 ;
set SHIFT_LIST[ 37] := Mon1 Tue2 Wed2 Thu2 Fri3 ;
set SHIFT_LIST[ 38] := Mon1 Tue2 Wed2 Thu2 Sat1 ;
set SHIFT_LIST[ 39] := Mon1 Tue2 Wed2 Thu2 Sat2 ;
set SHIFT_LIST[ 40] := Mon1 Tue2 Wed2 Thu3 Fri3 ;
set SHIFT_LIST[ 41] := Mon1 Tue2 Wed2 Thu3 Sat1 ;
set SHIFT_LIST[ 42] := Mon1 Tue2 Wed2 Thu3 Sat2 ;
set SHIFT_LIST[ 43] := Mon1 Tue2 Wed2 Fri1 Sat1 ;
set SHIFT_LIST[ 44] := Mon1 Tue2 Wed2 Fri1 Sat2 ;
set SHIFT_LIST[ 45] := Mon1 Tue2 Wed2 Fri2 Sat2 ;
set SHIFT_LIST[ 46] := Mon1 Tue2 Wed3 Thu3 Fri3 ;
set SHIFT_LIST[ 47] := Mon1 Tue2 Wed3 Thu3 Sat1 ;
set SHIFT_LIST[ 48] := Mon1 Tue2 Wed3 Thu3 Sat2 ;
set SHIFT_LIST[ 49] := Mon1 Tue2 Wed3 Fri1 Sat1 ;
set SHIFT_LIST[ 50] := Mon1 Tue2 Wed3 Fri1 Sat2 ;
set SHIFT_LIST[ 51] := Mon1 Tue2 Wed3 Fri2 Sat2 ;
set SHIFT_LIST[ 52] := Mon1 Tue2 Thu1 Fri1 Sat1 ;
set SHIFT_LIST[ 53] := Mon1 Tue2 Thu1 Fri1 Sat2 ;
set SHIFT_LIST[ 54] := Mon1 Tue2 Thu1 Fri2 Sat2 ;
set SHIFT_LIST[ 55] := Mon1 Tue2 Thu2 Fri2 Sat2 ;
set SHIFT_LIST[ 56] := Mon1 Tue3 Wed3 Thu3 Fri3 ;
set SHIFT_LIST[ 57] := Mon1 Tue3 Wed3 Thu3 Sat1 ;
set SHIFT_LIST[ 58] := Mon1 Tue3 Wed3 Thu3 Sat2 ;
set SHIFT_LIST[ 59] := Mon1 Tue3 Wed3 Fri1 Sat1 ;
set SHIFT_LIST[ 60] := Mon1 Tue3 Wed3 Fri1 Sat2 ;
set SHIFT_LIST[ 61] := Mon1 Tue3 Wed3 Fri2 Sat2 ;
set SHIFT_LIST[ 62] := Mon1 Tue3 Thu1 Fri1 Sat1 ;
set SHIFT_LIST[ 63] := Mon1 Tue3 Thu1 Fri1 Sat2 ;
set SHIFT_LIST[ 64] := Mon1 Tue3 Thu1 Fri2 Sat2 ;
set SHIFT_LIST[ 65] := Mon1 Tue3 Thu2 Fri2 Sat2 ;
set SHIFT_LIST[ 66] := Mon1 Wed1 Thu1 Fri1 Sat1 ;
set SHIFT_LIST[ 67] := Mon1 Wed1 Thu1 Fri1 Sat2 ;
set SHIFT_LIST[ 68] := Mon1 Wed1 Thu1 Fri2 Sat2 ;
set SHIFT_LIST[ 69] := Mon1 Wed1 Thu2 Fri2 Sat2 ;
set SHIFT_LIST[ 70] := Mon1 Wed2 Thu2 Fri2 Sat2 ;
set SHIFT_LIST[ 71] := Mon2 Tue2 Wed2 Thu2 Fri2 ;
set SHIFT_LIST[ 72] := Mon2 Tue2 Wed2 Thu2 Fri3 ;
set SHIFT_LIST[ 73] := Mon2 Tue2 Wed2 Thu2 Sat1 ;
set SHIFT_LIST[ 74] := Mon2 Tue2 Wed2 Thu2 Sat2 ;
set SHIFT_LIST[ 75] := Mon2 Tue2 Wed2 Thu3 Fri3 ;
set SHIFT_LIST[ 76] := Mon2 Tue2 Wed2 Thu3 Sat1 ;
set SHIFT_LIST[ 77] := Mon2 Tue2 Wed2 Thu3 Sat2 ;
set SHIFT_LIST[ 78] := Mon2 Tue2 Wed2 Fri1 Sat1 ;
set SHIFT_LIST[ 79] := Mon2 Tue2 Wed2 Fri1 Sat2 ;
set SHIFT_LIST[ 80] := Mon2 Tue2 Wed2 Fri2 Sat2 ;
set SHIFT_LIST[ 81] := Mon2 Tue2 Wed3 Thu3 Fri3 ;
set SHIFT_LIST[ 82] := Mon2 Tue2 Wed3 Thu3 Sat1 ;
set SHIFT_LIST[ 83] := Mon2 Tue2 Wed3 Thu3 Sat2 ;
set SHIFT_LIST[ 84] := Mon2 Tue2 Wed3 Fri1 Sat1 ;
set SHIFT_LIST[ 85] := Mon2 Tue2 Wed3 Fri1 Sat2 ;
set SHIFT_LIST[ 86] := Mon2 Tue2 Wed3 Fri2 Sat2 ;
set SHIFT_LIST[ 87] := Mon2 Tue2 Thu1 Fri1 Sat1 ;
set SHIFT_LIST[ 88] := Mon2 Tue2 Thu1 Fri1 Sat2 ;
set SHIFT_LIST[ 89] := Mon2 Tue2 Thu1 Fri2 Sat2 ;
set SHIFT_LIST[ 90] := Mon2 Tue2 Thu2 Fri2 Sat2 ;
set SHIFT_LIST[ 91] := Mon2 Tue3 Wed3 Thu3 Fri3 ;
set SHIFT_LIST[ 92] := Mon2 Tue3 Wed3 Thu3 Sat1 ;
set SHIFT_LIST[ 93] := Mon2 Tue3 Wed3 Thu3 Sat2 ;
set SHIFT_LIST[ 94] := Mon2 Tue3 Wed3 Fri1 Sat1 ;
set SHIFT_LIST[ 95] := Mon2 Tue3 Wed3 Fri1 Sat2 ;
set SHIFT_LIST[ 96] := Mon2 Tue3 Wed3 Fri2 Sat2 ;
set SHIFT_LIST[ 97] := Mon2 Tue3 Thu1 Fri1 Sat1 ;
set SHIFT_LIST[ 98] := Mon2 Tue3 Thu1 Fri1 Sat2 ;
set SHIFT_LIST[ 99] := Mon2 Tue3 Thu1 Fri2 Sat2 ;
set SHIFT_LIST[100] := Mon2 Tue3 Thu2 Fri2 Sat2 ;
set SHIFT_LIST[101] := Mon2 Wed1 Thu1 Fri1 Sat1 ;
set SHIFT_LIST[102] := Mon2 Wed1 Thu1 Fri1 Sat2 ;
set SHIFT_LIST[103] := Mon2 Wed1 Thu1 Fri2 Sat2 ;
set SHIFT_LIST[104] := Mon2 Wed1 Thu2 Fri2 Sat2 ;
set SHIFT_LIST[105] := Mon2 Wed2 Thu2 Fri2 Sat2 ;
set SHIFT_LIST[106] := Mon3 Tue3 Wed3 Thu3 Fri3 ;
set SHIFT_LIST[107] := Mon3 Tue3 Wed3 Thu3 Sat1 ;
set SHIFT_LIST[108] := Mon3 Tue3 Wed3 Thu3 Sat2 ;
set SHIFT_LIST[109] := Mon3 Tue3 Wed3 Fri1 Sat1 ;
set SHIFT_LIST[110] := Mon3 Tue3 Wed3 Fri1 Sat2 ;
set SHIFT_LIST[111] := Mon3 Tue3 Wed3 Fri2 Sat2 ;
set SHIFT_LIST[112] := Mon3 Tue3 Thu1 Fri1 Sat1 ;
set SHIFT_LIST[113] := Mon3 Tue3 Thu1 Fri1 Sat2 ;
set SHIFT_LIST[114] := Mon3 Tue3 Thu1 Fri2 Sat2 ;
set SHIFT_LIST[115] := Mon3 Tue3 Thu2 Fri2 Sat2 ;
set SHIFT_LIST[116] := Mon3 Wed1 Thu1 Fri1 Sat1 ;
set SHIFT_LIST[117] := Mon3 Wed1 Thu1 Fri1 Sat2 ;
set SHIFT_LIST[118] := Mon3 Wed1 Thu1 Fri2 Sat2 ;
set SHIFT_LIST[119] := Mon3 Wed1 Thu2 Fri2 Sat2 ;
set SHIFT_LIST[120] := Mon3 Wed2 Thu2 Fri2 Sat2 ;
set SHIFT_LIST[121] := Tue1 Wed1 Thu1 Fri1 Sat1 ;
set SHIFT_LIST[122] := Tue1 Wed1 Thu1 Fri1 Sat2 ;
set SHIFT_LIST[123] := Tue1 Wed1 Thu1 Fri2 Sat2 ;
set SHIFT_LIST[124] := Tue1 Wed1 Thu2 Fri2 Sat2 ;
set SHIFT_LIST[125] := Tue1 Wed2 Thu2 Fri2 Sat2 ;
set SHIFT_LIST[126] := Tue2 Wed2 Thu2 Fri2 Sat2 ;

param rate  default 1 ;

param required :=  Mon1 100  Mon2 78  Mon3 52 
                   Tue1 100  Tue2 78  Tue3 52
                   Wed1 100  Wed2 78  Wed3 52
                   Thu1 100  Thu2 78  Thu3 52
                   Fri1 100  Fri2 78  Fri3 52
                   Sat1 100  Sat2 78 ;
