# Supplementary material for: An optimization framework for measuring spatial access over healthcare networks
Source: BMC Health Serv Res. 2015 Jul 17;15:273. doi: 10.1186/s12913-015-0919-8 (PMC4504403; doi:10.1186/s12913-015-0919-8)
Supplement: Additional file 3: — The free AMPL package that researchers can use to implement optimization models to measure access described in this article. We provide example codes and instructions to use the AMPL package for researchers who want to implement optimization models to measure access. [file 12913_2015_919_MOESM3_ESM.zip › MODELS/sched.mod]

set SHIFTS;               # shifts

param Nsched;             # number of schedules;
set SCHEDS = 1..Nsched;   # set of schedules

set SHIFT_LIST {SCHEDS} within SHIFTS;

param rate {SCHEDS} >= 0;
param required {SHIFTS} >= 0;

minimize Total_Cost;
subject to Shift_Needs {i in SHIFTS}: to_come >= required[i];

var Work {j in SCHEDS} >= 0,
   obj Total_Cost rate[j], 
   coeff {i in SHIFT_LIST[j]} Shift_Needs[i] 1;
