# Supplementary material for: An optimization framework for measuring spatial access over healthcare networks
Source: BMC Health Serv Res. 2015 Jul 17;15:273. doi: 10.1186/s12913-015-0919-8 (PMC4504403; doi:10.1186/s12913-015-0919-8)
Supplement: Additional file 3: — The free AMPL package that researchers can use to implement optimization models to measure access described in this article. We provide example codes and instructions to use the AMPL package for researchers who want to implement optimization models to measure access. [file 12913_2015_919_MOESM3_ESM.zip › MODELS/score.dat]

###  DATA ###

data;

param app_amt := 15.0;
param Gpce := 4;
param Bpce := 3;
param Gprop := 41;
param Bprop := 39;

param :     Gslope   Gbkfac  Gbktyp  :=
        1    -2.0     1.05     A
        2    -1.0     1.05     B
        3     0.0     2.00     B
        4     1.0      .       .     ;

param :     Bslope   Bbkfac  Bbktyp  :=
        1     0.0     0.95     A
        2     1.0     1.00     B
        3     2.0      .       .     ;

param : factors: wttyp := 
             A    neg    B    pos    C    neg    D    pos
             E    neg    F    pos    G    pos    H    pos
             I    pos    J    pos    K    neg    L    pos
             M    pos    N    neg    O    pos ;

param answer :      A      B      C      D      E      F      G      H      I
                    J      K      L      M      N      O  :=
            1b   1.00  10.00  25.00  30.00   8.00   6.00   6.00  10.00  10.00
                16.00   1.00   1.00   0.00   1.00   0.00
            2b   1.00   5.00  20.00  20.00   8.00   6.00  14.00  10.00  10.00
                10.00   1.00   1.00   0.50   1.00   0.00
            3g   1.00   5.00  25.00  20.00  10.00   8.00  12.00   6.00   6.00
                 4.00   0.50   1.50   0.00   0.00   1.00
            4b   1.00   5.00  25.00  25.00   8.00   8.00   4.00   8.00  10.00
                12.00   0.50   1.00   1.00   1.00   0.00
            5b   0.50  10.00  25.00  30.00   8.00  10.00   8.00  14.00  10.00
                16.00   1.00   1.50   1.00   0.00   0.00
            6g   0.50  10.00  25.00  40.00   8.00  10.00  10.00  10.00  10.00
                 8.00   0.50   0.50   1.00   0.00   1.00
            7b   1.00  10.00  25.00  25.00   8.00  12.00  12.00   6.00  14.00
                 8.00   1.50   1.00   0.00   0.00   0.00
            8b   0.50   5.00  20.00  40.00   8.00  10.00  12.00   4.00   8.00
                10.00   1.00   1.00   1.00   0.00   0.00
            9b   1.00  10.00  15.00  35.00   8.00   6.00  12.00   8.00   8.00
                16.00   0.50   0.50   1.00   1.00   1.00
           10b   0.50  10.00  10.00  25.00  10.00  10.00   4.00   4.00   8.00
                 6.00   0.50   0.50   1.00   1.00   0.00
           11b   1.00  10.00  20.00  30.00   8.00  12.00  12.00   8.00  14.00
                14.00   1.00   0.00   0.50   0.00   0.00
           12g   1.00  10.00  15.00  20.00  10.00  10.00   8.00  10.00  12.00
                10.00   0.50   1.00   1.00   0.00   1.00
           13b   0.50   5.00  20.00  25.00   8.00  10.00   8.00  10.00   6.00
                 8.00   0.50   0.00   1.00   1.00   0.00
           14b   0.50   5.00  25.00  30.00  10.00   8.00  10.00   8.00   4.00
                12.00   0.00   1.00   1.00   1.00   0.00
           15b   1.00  10.00  15.00  20.00  10.00   8.00  10.00   8.00  10.00
                 6.00   1.50   1.00   0.00   0.00   0.00
           16b   0.00   5.00  15.00  40.00   8.00  10.00   8.00  14.00   4.00
                14.00   0.00   1.50   1.00   0.00   1.00
           17g   0.50  10.00  25.00  35.00   8.00  10.00  10.00   8.00  14.00
                 4.00   1.50   0.50   1.00   1.00   1.00
           18g   1.50  10.00  25.00  30.00   8.00   6.00  10.00  12.00  14.00
                12.00   1.00   0.50   1.00   1.00   0.00
           19g   1.50   5.00  20.00  25.00   8.00   8.00   8.00   8.00   6.00
                16.00   0.50   0.00   1.50   1.00   0.00
           20b   1.00   5.00   5.00  30.00   8.00   8.00   6.00   6.00  14.00
                 2.00   0.50   1.00   0.50   1.00   0.00 ;

set Good :=  3g  6g 12g 17g 18g 19g ;

set Bad  :=  1b  2b  4b  5b  7b  8b  9b 10b 11b 13b 14b 15b 16b 20b ;

param bal_amt :=
    1b   470.84    2b   478.87    3g   436.78    4b   480.98    5b   398.00
    6g   489.37    7b   386.31    8b   440.63    9b   507.91   10b   400.72
   11b   394.3    12g   461.02   13b   392.22   14b   441.55   15b   443.52
   16b   404.11   17g   508.77   18g   508.64   19g   482.96   20b   415.99 ;
