# Supplementary material for: An optimization framework for measuring spatial access over healthcare networks
Source: BMC Health Serv Res. 2015 Jul 17;15:273. doi: 10.1186/s12913-015-0919-8 (PMC4504403; doi:10.1186/s12913-015-0919-8)
Supplement: Additional file 3: — The free AMPL package that researchers can use to implement optimization models to measure access described in this article. We provide example codes and instructions to use the AMPL package for researchers who want to implement optimization models to measure access. [file 12913_2015_919_MOESM3_ESM.zip › MODELS/score.mod]

# SCORE: a 2-class credit scoring model

# Find the set of weights that best classifies known
# "good" and "bad" credit risks, in the sense of minimizing a
# convex separable piecewise-linear penalty function.

###  PEOPLE DATA  ###

set Good;                              # Good risks
set Bad;                               # Bad risks
set people := Good union Bad;          # Everyone is either good or bad

param app_amt > 0;                     # General credit-approval amount
param bal_amt {people} >= app_amt;     # Maximum-balance amounts of individuals

###  FACTOR DATA  ###

set factors;                           # Individuals' responses to questions
set wt_types := {'pos','neg','free'};  # Required signs of weights
param wttyp {factors} symbolic in wt_types;
param answer {people,factors} >= 0;    # Numerical responses to all questions

###  PENALTY FUNCTION DATA  ###

# Parameters starting with G (or B) are for the good (or bad) risks

param Gpce > 1;                        # Linear pieces in penalty term
param Bpce > 1;
param Gslope {1..Gpce};  check {k in 1..Gpce-1}: Gslope[k] < Gslope[k+1];
param Bslope {1..Bpce};  check {k in 1..Bpce-1}: Bslope[k] < Bslope[k+1];
                                       # Increasing slopes in penalty term

set bkpt_types := {'A','B'};
param Gbktyp {1..Gpce-1} symbolic in bkpt_types;
param Bbktyp {1..Bpce-1} symbolic in bkpt_types;

param Gbkfac {1..Gpce-1};  check {k in 1..Gpce-2}: Gbkfac[k] <= Gbkfac[k+1];
param Bbkfac {1..Bpce-1};  check {k in 1..Bpce-2}: Bbkfac[k] <= Bbkfac[k+1];
                                       # Information to define the
                                       # increasing breakpoints in penalty
                                       # terms (see objective function)
param Gprop > 0;                       # Scale objective to simulate ratio
param Bprop > 0;                       # Gscale/Bscale of goods to bads
param Gratio := (Gprop / (Gprop+Bprop)) / 
                ((sum {i in Good} 1) / (sum {i in people} 1));
param Bratio := (Bprop / (Gprop+Bprop)) / 
                ((sum {i in Bad} 1) / (sum {i in people} 1));

###  VARIABLES  ###

var Wt_const;                          # Constant term in computing all scores
var Wt {j in factors} >= if wttyp[j] = 'pos' then 0 else -Infinity
                      <= if wttyp[j] = 'neg' then 0 else +Infinity;
                                       # Weights on the factors
var Sc {i in people};                  # Scores for the individuals

###  OBJECTIVE  ###

minimize penalty:                      # Sum of penalties for all individuals
   Gratio * sum {i in Good} << {k in 1..Gpce-1} if Gbktyp[k] = 'A' 
                                   then Gbkfac[k]*app_amt 
                                   else Gbkfac[k]*bal_amt[i];
                               {k in 1..Gpce} Gslope[k] >> Sc[i] +
   Bratio * sum {i in Bad}  << {k in 1..Bpce-1} if Bbktyp[k] = 'A' 
                                   then Bbkfac[k]*app_amt 
                                   else Bbkfac[k]*bal_amt[i];
                               {k in 1..Bpce} Bslope[k] >> Sc[i];

###  CONSTRAINTS  ###

def_Sc {i in people}:                  # Score = sum of answers times weights
   Sc[i] = Wt_const + sum {j in factors} answer[i,j] * Wt[j];
