# Supplementary material for: An optimization framework for measuring spatial access over healthcare networks
Source: BMC Health Serv Res. 2015 Jul 17;15:273. doi: 10.1186/s12913-015-0919-8 (PMC4504403; doi:10.1186/s12913-015-0919-8)
Supplement: Additional file 3: — The free AMPL package that researchers can use to implement optimization models to measure access described in this article. We provide example codes and instructions to use the AMPL package for researchers who want to implement optimization models to measure access. [file 12913_2015_919_MOESM3_ESM.zip › MODELS/score1.dat]

data;

param app_amt := 15.0;

param Gpce := 4;
param Bpce := 3;

param :     Gslope   Gbkfac  Gbktyp  :=

        1    -2.0     1.05     A
        2    -1.0     1.05     B
        3     0.0     2.00     B
        4     1.0      .       .     ;

param :     Bslope   Bbkfac  Bbktyp  :=

        1     0.0     0.95     A
        2     1.0     1.00     B
        3     2.0      .       .     ;

param Gprop := 41;
param Bprop := 39;

param:  factors: wttyp := 

             A    neg
             B    pos
             C    neg
             D    pos
             E    neg
             F    pos
             G    pos
             H    pos
             I    pos
             J    pos
             K    neg
             L    pos
             M    pos
             N    neg
             O    pos ;

param answer :       A       B       C       D       E       F       G       H
                     I       J       K       L       M       N       O  :=

            1b    1.00   10.00   25.00   30.00    8.00    6.00    6.00   10.00
                 10.00   16.00    1.00    1.00    0.00    1.00    0.00

            2b    1.00    5.00   20.00   20.00    8.00    6.00   14.00   10.00
                 10.00   10.00    1.00    1.00    0.50    1.00    0.00

            3g    1.00    5.00   25.00   20.00   10.00    8.00   12.00    6.00
                  6.00    4.00    0.50    1.50    0.00    0.00    1.00

            4b    1.00    5.00   25.00   25.00    8.00    8.00    4.00    8.00
                 10.00   12.00    0.50    1.00    1.00    1.00    0.00

            5b    0.50   10.00   25.00   30.00    8.00   10.00    8.00   14.00
                 10.00   16.00    1.00    1.50    1.00    0.00    0.00

            6g    0.50   10.00   25.00   40.00    8.00   10.00   10.00   10.00
                 10.00    8.00    0.50    0.50    1.00    0.00    1.00

            7b    1.00   10.00   25.00   25.00    8.00   12.00   12.00    6.00
                 14.00    8.00    1.50    1.00    0.00    0.00    0.00

            8b    0.50    5.00   20.00   40.00    8.00   10.00   12.00    4.00
                  8.00   10.00    1.00    1.00    1.00    0.00    0.00

            9b    1.00   10.00   15.00   35.00    8.00    6.00   12.00    8.00
                  8.00   16.00    0.50    0.50    1.00    1.00    1.00

           10b    0.50   10.00   10.00   25.00   10.00   10.00    4.00    4.00
                  8.00    6.00    0.50    0.50    1.00    1.00    0.00

           11b    1.00   10.00   20.00   30.00    8.00   12.00   12.00    8.00
                 14.00   14.00    1.00    0.00    0.50    0.00    0.00

           12g    1.00   10.00   15.00   20.00   10.00   10.00    8.00   10.00
                 12.00   10.00    0.50    1.00    1.00    0.00    1.00

           13b    0.50    5.00   20.00   25.00    8.00   10.00    8.00   10.00
                  6.00    8.00    0.50    0.00    1.00    1.00    0.00

           14b    0.50    5.00   25.00   30.00   10.00    8.00   10.00    8.00
                  4.00   12.00    0.00    1.00    1.00    1.00    0.00

           15b    1.00   10.00   15.00   20.00   10.00    8.00   10.00    8.00
                 10.00    6.00    1.50    1.00    0.00    0.00    0.00

           16b    0.00    5.00   15.00   40.00    8.00   10.00    8.00   14.00
                  4.00   14.00    0.00    1.50    1.00    0.00    1.00

           17g    0.50   10.00   25.00   35.00    8.00   10.00   10.00    8.00
                 14.00    4.00    1.50    0.50    1.00    1.00    1.00

           18g    1.50   10.00   25.00   30.00    8.00    6.00   10.00   12.00
                 14.00   12.00    1.00    0.50    1.00    1.00    0.00

           19g    1.50    5.00   20.00   25.00    8.00    8.00    8.00    8.00
                  6.00   16.00    0.50    0.00    1.50    1.00    0.00

           20b    1.00    5.00    5.00   30.00    8.00    8.00    6.00    6.00
                 14.00    2.00    0.50    1.00    0.50    1.00    0.00

           21b    1.00   10.00   20.00   30.00    8.00   10.00   10.00   10.00
                  8.00   12.00    0.50    0.50    0.50    0.00    1.00

           22g    0.50   10.00   25.00   40.00    8.00    8.00   10.00    6.00
                 14.00    6.00    1.00    1.00    0.50    1.00    1.00

           23b    0.50   10.00   25.00   25.00    8.00    8.00   14.00   14.00
                 12.00    8.00    0.50    0.50    1.00    0.00    0.00

           24g    1.00   10.00   15.00   40.00    8.00   10.00   10.00   12.00
                  4.00    4.00    1.00    0.50    0.50    1.00    0.00

           25b    0.00    5.00   15.00   15.00   10.00   12.00   10.00   10.00
                 10.00   12.00    1.00    1.00    0.50    1.00    0.00

           26g    0.50   10.00   15.00   20.00    8.00   10.00   10.00    4.00
                  4.00   14.00    1.00    1.00    1.50    1.00    1.00

           27b    1.00    5.00   10.00   25.00   10.00    8.00    6.00    6.00
                 10.00    2.00    1.00    0.50    1.00    0.00    0.00

           28g    0.00    5.00   15.00   40.00    8.00   10.00    8.00   14.00
                  6.00   12.00    1.00    1.00    0.50    1.00    1.00

           29g    1.00    5.00   15.00   40.00    8.00    8.00   10.00    8.00
                 12.00   14.00    0.50    0.50    1.00    1.00    1.00

           30b    1.50    5.00   20.00   25.00   10.00   10.00   14.00    4.00
                  8.00   16.00    0.50    1.50    1.00    1.00    0.00

           31g    0.50    5.00   25.00   25.00   10.00   10.00   12.00   12.00
                 10.00   14.00    0.50    1.00    0.50    1.00    0.00

           32g    0.50    5.00   20.00   20.00   10.00    8.00   10.00    8.00
                  6.00    6.00    1.00    1.50    0.50    1.00    1.00

           33g    1.00   10.00   20.00   35.00    8.00    8.00    8.00   14.00
                  8.00    8.00    1.00    1.50    0.50    1.00    1.00

           34b    0.50   10.00   15.00   30.00   10.00    6.00   12.00    6.00
                 16.00   10.00    0.00    0.00    0.50    0.00    0.00

           35g    0.50    5.00   10.00   20.00   10.00   10.00    4.00    6.00
                  8.00   10.00    1.50    0.50    0.50    1.00    1.00

           36g    1.00    5.00   20.00   15.00    8.00   10.00   10.00    6.00
                  2.00    4.00    0.50    1.50    1.50    0.00    0.00

           37g    1.00   10.00   20.00   20.00   10.00   10.00   10.00   14.00
                 12.00    8.00    1.00    1.00    0.50    1.00    1.00

           38g    1.00   10.00   25.00   25.00   10.00    8.00   12.00    8.00
                  8.00   12.00    1.00    0.50    1.00    0.00    1.00

           39g    0.50    5.00   20.00   40.00   10.00   10.00    8.00    6.00
                  8.00    8.00    1.00    1.50    0.50    0.00    1.00

           40b    1.00   10.00   20.00   25.00    8.00    8.00    8.00    6.00
                 10.00    4.00    0.50    1.00    1.00    1.00    0.00

           41g    1.50    5.00   25.00   25.00    8.00   10.00   10.00   14.00
                 14.00    8.00    1.50    0.50    0.50    0.00    1.00

           42g    0.50    0.00   10.00   15.00    8.00    6.00    8.00   14.00
                  8.00   16.00    1.50    0.50    1.50    1.00    1.00

           43g    1.00    5.00   20.00   30.00   10.00   10.00    8.00   14.00
                 16.00   12.00    1.00    1.50    0.50    0.00    1.00

           44g    1.00    5.00   20.00   35.00   10.00   10.00    8.00   12.00
                 12.00   14.00    1.00    1.00    1.00    0.00    1.00

           45b    1.50   10.00   20.00   30.00   10.00    8.00    6.00   10.00
                  4.00   16.00    1.00    1.50    0.50    0.00    0.00

           46g    0.50    5.00   10.00   20.00    8.00    8.00   10.00    8.00
                 10.00    6.00    1.00    0.00    0.50    1.00    1.00

           47g    0.50   10.00   20.00   30.00    8.00    6.00    8.00    8.00
                  8.00    2.00    1.00    1.50    0.50    1.00    1.00

           48g    0.50    5.00   25.00   40.00    8.00    8.00    6.00    4.00
                 14.00    8.00    1.00    0.00    0.50    0.00    1.00

           49g    1.00    5.00   25.00   20.00    8.00    8.00   12.00   12.00
                 10.00   12.00    1.00    1.00    0.50    0.00    1.00

           50b    0.50   10.00   15.00   40.00   10.00   10.00   10.00    6.00
                  8.00   14.00    1.00    1.00    0.50    1.00    0.00

           51g    0.00   10.00   10.00   25.00   10.00    6.00    6.00    6.00
                  8.00    4.00    1.00    0.50    0.50    1.00    1.00

           52g    1.00   10.00   15.00   35.00   10.00    8.00   12.00    8.00
                 10.00    6.00    0.50    1.00    1.00    0.00    1.00

           53b    0.50    5.00   20.00   15.00    8.00   10.00   10.00   12.00
                  8.00   14.00    0.00    1.00    0.50    1.00    0.00

           54b    0.50    5.00   15.00   20.00   10.00   12.00    8.00   10.00
                 14.00    6.00    1.50    0.00    0.00    0.00    1.00

           55g    0.50    5.00   20.00   25.00    8.00    8.00   10.00    8.00
                  8.00   10.00    0.50    1.00    1.50    1.00    0.00

           56g    0.50    5.00   15.00   20.00   10.00   12.00   10.00   10.00
                  8.00   16.00    1.00    0.50    0.00    0.00    1.00

           57b    1.00    5.00   10.00   15.00   10.00    8.00   12.00   10.00
                  4.00   10.00    0.50    1.50    0.50    0.00    0.00

           58g    1.00    5.00   20.00   40.00   10.00   10.00   10.00   14.00
                 14.00    6.00    1.50    1.00    1.50    0.00    1.00

           59b    1.00    5.00   25.00   15.00   10.00    8.00    8.00   10.00
                 14.00    8.00    0.00    1.50    0.50    1.00    1.00

           60b    1.00    5.00   25.00   40.00   10.00   10.00    8.00    8.00
                  2.00   12.00    1.50    0.50    1.50    1.00    0.00

           61g    0.50   10.00   10.00   25.00    8.00    8.00   12.00   10.00
                 14.00   12.00    0.50    1.50    0.00    0.00    1.00

           62g    0.50    5.00   20.00   30.00    8.00   10.00    8.00   12.00
                 10.00   16.00    1.00    0.50    1.50    0.00    1.00

           63g    0.50    5.00   25.00   35.00    8.00   10.00    8.00    8.00
                  8.00   16.00    1.00    1.00    1.00    1.00    1.00

           64b    1.00    5.00   20.00   30.00   10.00   10.00   10.00    8.00
                 12.00    8.00    1.00    0.00    1.00    1.00    0.00

           65g    0.00   10.00   10.00   25.00   10.00    8.00    6.00   14.00
                 10.00    2.00    1.00    1.00    1.50    1.00    1.00

           66g    0.00    5.00   10.00   25.00   10.00    6.00    6.00    6.00
                 10.00    8.00    0.00    0.50    1.00    0.00    1.00

           67g    1.50   10.00   15.00   30.00   10.00    8.00    6.00   10.00
                  8.00    8.00    1.50    0.50    0.50    1.00    0.00

           68b    1.00   10.00   15.00   35.00    8.00   10.00   10.00    8.00
                  8.00   12.00    0.50    0.00    0.50    1.00    1.00

           69g    1.00    5.00   15.00   30.00    8.00   10.00   10.00    6.00
                 14.00    4.00    1.00    1.50    0.50    1.00    0.00

           70b    0.00    5.00   15.00   40.00    8.00    8.00    6.00    8.00
                 12.00    8.00    1.00    0.50    0.50    0.00    1.00

           71b    1.00    5.00   10.00   25.00   10.00   12.00    8.00    8.00
                  6.00   12.00    1.00    0.00    0.00    1.00    0.00

           72b    0.50   10.00   15.00   40.00   10.00   10.00    6.00   12.00
                 14.00    8.00    0.50    1.50    1.00    0.00    0.00

           73b    1.50    5.00   25.00   30.00    8.00    8.00    8.00    8.00
                  8.00   10.00    0.50    0.50    1.00    0.00    0.00

           74b    1.00   10.00   20.00   25.00    8.00    8.00   10.00    6.00
                 10.00   10.00    1.00    1.00    1.00    0.00    0.00

           75b    0.50    5.00   25.00   15.00    8.00    8.00    6.00    6.00
                 12.00   12.00    1.00    0.50    1.00    1.00    0.00

           76g    0.00    5.00   15.00   15.00   10.00    6.00   10.00    4.00
                 12.00   10.00    1.50    1.50    0.50    1.00    0.00

           77b    1.00   10.00   10.00   25.00    8.00    6.00    6.00   12.00
                  2.00    8.00    0.50    0.00    1.50    0.00    0.00

           78b    1.00    5.00   15.00   30.00    8.00    8.00    8.00   14.00
                  6.00    6.00    0.50    0.50    0.50    1.00    0.00

           79b    1.00   10.00   25.00   40.00    8.00   10.00    6.00    4.00
                 16.00    8.00    1.00    0.50    0.50    0.00    1.00

           80g    0.00    5.00   25.00   30.00   10.00    8.00   10.00   12.00
                  6.00    8.00    1.00    0.50    0.50    0.00    0.00 ;

set Good :=   3g   6g  12g  17g  18g  19g  22g  24g  26g  28g  29g
             31g  32g  33g  35g  36g  37g  38g  39g  41g  42g  43g
             44g  46g  47g  48g  49g  51g  52g  55g  56g  58g  61g
             62g  63g  65g  66g  67g  69g  76g  80g ;

set Bad  :=   1b   2b   4b   5b   7b   8b   9b  10b  11b  13b  14b
             15b  16b  20b  21b  23b  25b  27b  30b  34b  40b  45b
             50b  53b  54b  57b  59b  60b  64b  68b  70b  71b  72b
             73b  74b  75b  77b  78b  79b ;

param bal_amt :=

          1b      470.84
          2b      478.87
          3g      436.78
          4b      480.98
          5b      398.00
          6g      489.37
          7b      386.31
          8b      440.63
          9b      507.91
         10b      400.72
         11b      394.31
         12g      461.02
         13b      392.22
         14b      441.55
         15b      443.52
         16b      404.11
         17g      508.77
         18g      508.64
         19g      482.96
         20b      415.99
         21b      395.37
         22g      504.01
         23b      434.98
         24g      434.72
         25b      474.84
         26g      437.16
         27b      482.61
         28g      428.61
         29g      459.89
         30b      500.01
         31g      447.06
         32g      461.00
         33g      384.67
         34b      475.46
         35g      445.61
         36g      397.71
         37g      468.36
         38g      503.62
         39g      437.67
         40b      462.57
         41g      478.20
         42g      390.58
         43g      423.14
         44g      416.39
         45b      432.74
         46g      396.56
         47g      386.92
         48g      450.72
         49g      418.19
         50b      380.33
         51g      399.88
         52g      479.59
         53b      449.78
         54b      465.43
         55g      409.13
         56g      419.22
         57b      412.98
         58g      487.58
         59b      465.98
         60b      399.29
         61g      447.87
         62g      485.50
         63g      450.71
         64b      409.99
         65g      457.35
         66g      441.79
         67g      433.80
         68b      436.51
         69g      396.17
         70b      429.22
         71b      467.26
         72b      492.27
         73b      449.44
         74b      442.29
         75b      453.18
         76g      462.29
         77b      413.02
         78b      419.33
         79b      505.60
         80g      400.96 ;
