# Supplementary material for: An optimization framework for measuring spatial access over healthcare networks
Source: BMC Health Serv Res. 2015 Jul 17;15:273. doi: 10.1186/s12913-015-0919-8 (PMC4504403; doi:10.1186/s12913-015-0919-8)
Supplement: Additional file 3: — The free AMPL package that researchers can use to implement optimization models to measure access described in this article. We provide example codes and instructions to use the AMPL package for researchers who want to implement optimization models to measure access. [file 12913_2015_919_MOESM3_ESM.zip › MODELS/steel3.mod]

set PROD;  # products

param rate {PROD} > 0;     # produced tons per hour
param avail >= 0;          # hours available in week
param profit {PROD};       # profit per ton

param commit {PROD} >= 0;  # lower limit on tons sold in week
param market {PROD} >= 0;  # upper limit on tons sold in week

var Make {p in PROD} >= commit[p], <= market[p]; # tons produced

maximize Total_Profit: sum {p in PROD} profit[p] * Make[p];

               # Objective: total profits from all products

subject to Time: sum {p in PROD} (1/rate[p]) * Make[p] <= avail;

               # Constraint: total of hours used by all
               # products may not exceed hours available
