# Supplementary material for: An optimization framework for measuring spatial access over healthcare networks
Source: BMC Health Serv Res. 2015 Jul 17;15:273. doi: 10.1186/s12913-015-0919-8 (PMC4504403; doi:10.1186/s12913-015-0919-8)
Supplement: Additional file 3: — The free AMPL package that researchers can use to implement optimization models to measure access described in this article. We provide example codes and instructions to use the AMPL package for researchers who want to implement optimization models to measure access. [file 12913_2015_919_MOESM3_ESM.zip › MODELS/steel4.dat]

data;

set PROD := bands coils plate;
set STAGE := reheat roll;

param rate:  reheat  roll :=
  bands        200    200
  coils        200    140
  plate        200    160 ;

param:    profit  commit  market :=
  bands     25     1000    6000
  coils     30      500    4000
  plate     29      750    3500 ;

param avail :=  reheat 35   roll   40 ;
