# Supplementary material for: An optimization framework for measuring spatial access over healthcare networks
Source: BMC Health Serv Res. 2015 Jul 17;15:273. doi: 10.1186/s12913-015-0919-8 (PMC4504403; doi:10.1186/s12913-015-0919-8)
Supplement: Additional file 3: — The free AMPL package that researchers can use to implement optimization models to measure access described in this article. We provide example codes and instructions to use the AMPL package for researchers who want to implement optimization models to measure access. [file 12913_2015_919_MOESM3_ESM.zip › MODELS/steelP.dat]

data;

set ORIG := GARY CLEV PITT ;
set DEST := FRA DET LAN WIN STL FRE LAF ;
set PROD := bands coils plate ;

param avail :=  GARY 20  CLEV 15  PITT 20 ;

param demand (tr):
             FRA   DET   LAN   WIN   STL   FRE   LAF :=
    bands    300   300   100    75   650   225   250
    coils    500   750   400   250   950   850   500
    plate    100   100     0    50   200   100   250 ;

param rate (tr):  GARY   CLEV   PITT :=
          bands    200    190    230
          coils    140    130    160
          plate    160    160    170 ;

param make_cost (tr):
                  GARY   CLEV   PITT :=
          bands    180    190    190
          coils    170    170    180
          plate    180    185    185 ;

param trans_cost :=

 [*,*,bands]:  FRA  DET  LAN  WIN  STL  FRE  LAF :=
        GARY    30   10    8   10   11   71    6
        CLEV    22    7   10    7   21   82   13
        PITT    19   11   12   10   25   83   15

 [*,*,coils]:  FRA  DET  LAN  WIN  STL  FRE  LAF :=
        GARY    39   14   11   14   16   82    8
        CLEV    27    9   12    9   26   95   17
        PITT    24   14   17   13   28   99   20

 [*,*,plate]:  FRA  DET  LAN  WIN  STL  FRE  LAF :=
        GARY    41   15   12   16   17   86    8
        CLEV    29    9   13    9   28   99   18
        PITT    26   14   17   13   31  104   20 ;
