# Supplementary material for: An optimization framework for measuring spatial access over healthcare networks
Source: BMC Health Serv Res. 2015 Jul 17;15:273. doi: 10.1186/s12913-015-0919-8 (PMC4504403; doi:10.1186/s12913-015-0919-8)
Supplement: Additional file 3: — The free AMPL package that researchers can use to implement optimization models to measure access described in this article. We provide example codes and instructions to use the AMPL package for researchers who want to implement optimization models to measure access. [file 12913_2015_919_MOESM3_ESM.zip › MODELS/steelP.mod]

set ORIG;   # origins (steel mills)
set DEST;   # destinations (factories)
set PROD;   # products

param rate {ORIG,PROD} > 0;     # tons per hour at origins
param avail {ORIG} >= 0;        # hours available at origins
param demand {DEST,PROD} >= 0;  # tons required at destinations

param make_cost {ORIG,PROD} >= 0;        # manufacturing cost/ton
param trans_cost {ORIG,DEST,PROD} >= 0;  # shipping cost/ton

var Make {ORIG,PROD} >= 0;       # tons produced at origins
var Trans {ORIG,DEST,PROD} >= 0; # tons shipped

minimize Total_Cost:
   sum {i in ORIG, p in PROD} make_cost[i,p] * Make[i,p] +
   sum {i in ORIG, j in DEST, p in PROD}
			trans_cost[i,j,p] * Trans[i,j,p];

subject to Time {i in ORIG}:
   sum {p in PROD} (1/rate[i,p]) * Make[i,p] <= avail[i];

subject to Supply {i in ORIG, p in PROD}:
   sum {j in DEST} Trans[i,j,p] = Make[i,p];

subject to Demand {j in DEST, p in PROD}:
   sum {i in ORIG} Trans[i,j,p] = demand[j,p];
