# Supplementary material for: An optimization framework for measuring spatial access over healthcare networks
Source: BMC Health Serv Res. 2015 Jul 17;15:273. doi: 10.1186/s12913-015-0919-8 (PMC4504403; doi:10.1186/s12913-015-0919-8)
Supplement: Additional file 3: — The free AMPL package that researchers can use to implement optimization models to measure access described in this article. We provide example codes and instructions to use the AMPL package for researchers who want to implement optimization models to measure access. [file 12913_2015_919_MOESM3_ESM.zip › MODELS/steelpl2.dat]

data;

param T := 4;
set PROD := bands coils;

param:    rate  inv0  prodcost  invcost :=
  bands    200   10     10        2.5
  coils    140    0     11        3 ;

param: avail_min  avail_max  time_penalty :=
   1       35         42         3100
   2       35         42         3000
   3       30         40         3700
   4       35         42         3100 ;

param revenue:    1     2     3     4 :=
       bands     25    26    27    27
       coils     30    35    37    39 ;

param commit:     1     2     3     4 :=
       bands   3500  5900  3900  6400
       coils   2500  2400  3400  4100 ;

param market:     1     2     3     4 :=
       bands   6000  6000  4000  6500
       coils   4000  2500  3500  4200 ;
