# Supplementary material for: An optimization framework for measuring spatial access over healthcare networks
Source: BMC Health Serv Res. 2015 Jul 17;15:273. doi: 10.1186/s12913-015-0919-8 (PMC4504403; doi:10.1186/s12913-015-0919-8)
Supplement: Additional file 3: — The free AMPL package that researchers can use to implement optimization models to measure access described in this article. We provide example codes and instructions to use the AMPL package for researchers who want to implement optimization models to measure access. [file 12913_2015_919_MOESM3_ESM.zip › MODELS/steelpl5.mod]

set PROD;      # products
param T > 0;   # number of weeks

param rate {PROD} > 0;          # tons per hour produced
param inv0 {PROD} >= 0;         # initial inventory
param commit {PROD,1..T} >= 0;  # minimum tons sold in week
param market {PROD,1..T} >= 0;  # limit on tons sold in week

param avail_min {1..T} >= 0;                 # unpenalized hours available
param avail_max {t in 1..T} >= avail_min[t]; # total hours available
param time_penalty {1..T} > 0;

param prodcost {PROD} >= 0;     # cost per ton produced
param invcost {PROD} >= 0;      # carrying cost per ton of inventory
param backcost {PROD} >= 0;     # penalty cost per ton of backorders
param revenue {PROD,1..T} >= 0; # revenue per ton sold

var Make {PROD,1..T} >= 0;                  # tons produced
var Inv {PROD,0..T};                        # tons inventoried
var Sell {p in PROD, t in 1..T}
   >= commit[p,t], <= market[p,t];          # tons sold

var Use {t in 1..T} >= 0, <= avail_max[t];  # hours used

maximize Total_Profit:
   sum {p in PROD, t in 1..T} (revenue[p,t]*Sell[p,t] -
      prodcost[p]*Make[p,t] - <<0; -backcost[p],invcost[p]>> Inv[p,t]) -
   sum {t in 1..T} <<avail_min[t]; 0,time_penalty[t]>> Use[t];

               # Objective: total revenue less costs in all weeks

subject to Time {t in 1..T}:
   sum {p in PROD} (1/rate[p]) * Make[p,t] = Use[t];

               # Total of hours used by all products
               # may not exceed hours available, in each week

subject to Init_Inv {p in PROD}:  Inv[p,0] = inv0[p];

               # Initial inventory must equal given value

subject to Balance {p in PROD, t in 1..T}:
   Make[p,t] + Inv[p,t-1] = Sell[p,t] + Inv[p,t];

               # Tons produced and taken from inventory
               # must equal tons sold and put into inventory

subject to Final {p in PROD}: Inv[p,T] >= 0;

               # All backorders must be cleared by the last period
