# Supplementary material for: An optimization framework for measuring spatial access over healthcare networks
Source: BMC Health Serv Res. 2015 Jul 17;15:273. doi: 10.1186/s12913-015-0919-8 (PMC4504403; doi:10.1186/s12913-015-0919-8)
Supplement: Additional file 3: — The free AMPL package that researchers can use to implement optimization models to measure access described in this article. We provide example codes and instructions to use the AMPL package for researchers who want to implement optimization models to measure access. [file 12913_2015_919_MOESM3_ESM.zip › MODELS/steelT.dat]

data;

param T := 4;
set PROD := bands coils;

param avail :=  1 40  2 40  3 32  4 40 ;

param rate :=  bands 200   coils 140 ;
param inv0 :=  bands  10   coils   0 ;

param prodcost :=  bands 10    coils  11 ;
param invcost  :=  bands  2.5  coils   3 ;

param revenue:   1     2     3     4 :=
       bands    25    26    27    27
       coils    30    35    37    39 ;

param market:    1     2     3     4 :=
       bands  6000  6000  4000  6500
       coils  4000  2500  3500  4200 ;
