# Supplementary material for: An optimization framework for measuring spatial access over healthcare networks
Source: BMC Health Serv Res. 2015 Jul 17;15:273. doi: 10.1186/s12913-015-0919-8 (PMC4504403; doi:10.1186/s12913-015-0919-8)
Supplement: Additional file 3: — The free AMPL package that researchers can use to implement optimization models to measure access described in this article. We provide example codes and instructions to use the AMPL package for researchers who want to implement optimization models to measure access. [file 12913_2015_919_MOESM3_ESM.zip › MODELS/steelT2.dat]

data;

set PROD := bands coils ;
set WEEKS := 27sep 04oct 11oct 18oct ;

param avail :=  27sep 40  04oct 40  11oct 32  18oct 40 ;

param rate :=  bands 200  coils 140 ;
param inv0 :=  bands  10  coils   0 ;

param prodcost :=  bands 10    coils 11 ;
param invcost  :=  bands  2.5  coils  3 ;

param revenue: 27sep   04oct   11oct   18oct :=
      bands       25      26      27      27
      coils       30      35      37      39 ;

param market:  27sep   04oct   11oct   18oct :=
      bands     6000    6000    4000    6500
      coils     4000    2500    3500    4200 ;
