# Supplementary material for: An optimization framework for measuring spatial access over healthcare networks
Source: BMC Health Serv Res. 2015 Jul 17;15:273. doi: 10.1186/s12913-015-0919-8 (PMC4504403; doi:10.1186/s12913-015-0919-8)
Supplement: Additional file 3: — The free AMPL package that researchers can use to implement optimization models to measure access described in this article. We provide example codes and instructions to use the AMPL package for researchers who want to implement optimization models to measure access. [file 12913_2015_919_MOESM3_ESM.zip › MODELS/steelT3.dat]

data;

param T := 4;

set PROD := bands coils;
set AREA[bands] := east north ;
set AREA[coils] := east west export ;

param avail :=  1 40  2 40  3 32  4 40 ;

param rate :=  bands  200  coils  140 ;
param inv0 :=  bands   10  coils    0 ;

param prodcost :=  bands 10    coils 11 ;
param invcost  :=  bands  2.5  coils  3 ;

param revenue :=

  [bands,*,*]:   1      2      3      4 :=
      east     25.0   26.0   27.0   27.0
      north    26.5   27.5   28.0   28.5

  [coils,*,*]:   1     2     3     4 :=
      east      30    35    37    39
      west      29    32    33    35
      export    25    25    25    28 ;

param market :=

  [bands,*,*]:     1     2     3     4 :=
       east     2000  2000  1500  2000
       north    4000  4000  2500  4500

  [coils,*,*]:     1     2     3     4 :=
       east     1000   800  1000  1100
       west     2000  1200  2000  2300
       export   1000   500   500   800 ;
