# Supplementary material for: An optimization framework for measuring spatial access over healthcare networks
Source: BMC Health Serv Res. 2015 Jul 17;15:273. doi: 10.1186/s12913-015-0919-8 (PMC4504403; doi:10.1186/s12913-015-0919-8)
Supplement: Additional file 3: — The free AMPL package that researchers can use to implement optimization models to measure access described in this article. We provide example codes and instructions to use the AMPL package for researchers who want to implement optimization models to measure access. [file 12913_2015_919_MOESM3_ESM.zip › MODELS/steelT3.mod]

set PROD;         # products
set AREA {PROD};  # market areas for each product
param T > 0;      # number of weeks

param rate {PROD} > 0;          # tons per hour produced
param inv0 {PROD} >= 0;         # initial inventory
param avail {1..T} >= 0;        # hours available in week
param market {p in PROD, AREA[p], 1..T} >= 0;  
                                # limit on tons sold in week

param prodcost {PROD} >= 0;     # cost per ton produced
param invcost {PROD} >= 0;      # carrying cost/ton of inventory
param revenue {p in PROD, AREA[p], 1..T} >= 0; 
                                # revenue per ton sold

var Make {PROD,1..T} >= 0;      # tons produced
var Inv {PROD,0..T} >= 0;       # tons inventoried
var Sell {p in PROD, a in AREA[p], t in 1..T}   # tons sold
                    >= 0, <= market[p,a,t];

maximize Total_Profit:
   sum {p in PROD, t in 1..T} 
      (sum {a in AREA[p]} revenue[p,a,t]*Sell[p,a,t] -
         prodcost[p]*Make[p,t] - invcost[p]*Inv[p,t]);

           # Total revenue less costs for all products in all weeks

subject to Time {t in 1..T}:
   sum {p in PROD} (1/rate[p]) * Make[p,t] <= avail[t];

           # Total of hours used by all products
           # may not exceed hours available, in each week

subject to Init_Inv {p in PROD}:  Inv[p,0] = inv0[p];

           # Initial inventory must equal given value

subject to Balance {p in PROD, t in 1..T}:
   Make[p,t] + Inv[p,t-1]
      = sum {a in AREA[p]} Sell[p,a,t] + Inv[p,t];

           # Tons produced and taken from inventory
           # must equal tons sold and put into inventory
