# Supplementary material for: An optimization framework for measuring spatial access over healthcare networks
Source: BMC Health Serv Res. 2015 Jul 17;15:273. doi: 10.1186/s12913-015-0919-8 (PMC4504403; doi:10.1186/s12913-015-0919-8)
Supplement: Additional file 3: — The free AMPL package that researchers can use to implement optimization models to measure access described in this article. We provide example codes and instructions to use the AMPL package for researchers who want to implement optimization models to measure access. [file 12913_2015_919_MOESM3_ESM.zip › MODELS/struc.mod]

###  DATA  ###

set joints;
set bars within {i in joints, j in joints: i <> j};

				      # Definition of admissible structure:
				      # each bar connects two joints

param fixed symbolic in joints;       # Designated position of fixed support
param rolling symbolic in joints;     # Designated position of roller support

param density > 0;		      # Density of bar material
param yield_stress > 0;		      # Yield stress of bar material

param xpos {joints};		      # Horizontal positions of joints
param ypos {joints};		      # Vertical positions of joints

   check {(i,j) in bars}: xpos[i] <> xpos[j] or ypos[i] <> ypos[j];

param xload {joints};		      # Horizontal external loads on joints
param yload {joints};		      # Vertical external loads on joints

param length {(i,j) in bars} :=
		      sqrt ((xpos[j]-xpos[i])^2 + (ypos[j]-ypos[i])^2);

				      # Bar lengths calculated from positions

param xcos {(i,j) in bars} := (xpos[j]-xpos[i]) / length[i,j];
param ycos {(i,j) in bars} := (ypos[j]-ypos[i]) / length[i,j];

				      # Cosines of bar angles with
				      # horizontal and vertical axes

###  VARIABLES  ###

var Force {bars};		      # Forces on bars:
				      # positive in tension, negative in compression

###  OBJECTIVE  ###

minimize weight:  (density / yield_stress) *

   sum {(i,j) in bars} length[i,j] * <<0; -1,+1>> Force[i,j];

				      # Weight is proportional to length
				      # times absoluted value of force

###  CONSTRAINTS  ###

subject to xbal {k in joints: k <> fixed}:

     sum {(i,k) in bars} xcos[i,k] * Force[i,k]
   - sum {(k,j) in bars} xcos[k,j] * Force[k,j] = xload[k];

subject to ybal {k in joints: k <> fixed and k <> rolling}:

     sum {(i,k) in bars} ycos[i,k] * Force[i,k]
   - sum {(k,j) in bars} ycos[k,j] * Force[k,j] = yload[k];

				      # Net sum of forces must balance external
				      # load, horizontally and vertically
