# Supplementary material for: An optimization framework for measuring spatial access over healthcare networks
Source: BMC Health Serv Res. 2015 Jul 17;15:273. doi: 10.1186/s12913-015-0919-8 (PMC4504403; doi:10.1186/s12913-015-0919-8)
Supplement: Additional file 3: — The free AMPL package that researchers can use to implement optimization models to measure access described in this article. We provide example codes and instructions to use the AMPL package for researchers who want to implement optimization models to measure access. [file 12913_2015_919_MOESM3_ESM.zip › MODELS/struc6.dat]

data;

param density := 1;

param yield_stress := 1;

set joints :=   1   2   3   4   5   6   7   8   9  10  11  12  13  14
               15  16  17  18  19  20  21  22  23  24  25  26  27  28
               29  30  31  32  33  34  35  36  37  38  39  40  41  42
               43  44  45  46  47  48  49  50  51  52  53  54  55  56
               57  58  59  60  61  62  63  64  65  66  67  68  69  70
               71  72  73  74  75 ; 

param fixed :=   71; 

param rolling :=   75; 

set bars := ( 1, 2) ( 1, 3) ( 1, 4) ( 1, 5) ( 1, 6) ( 1, 7) ( 1, 8) ( 1, 9) 
            ( 1,10) ( 1,11) ( 1,12) ( 1,13) ( 1,14) ( 1,15) ( 2, 3) ( 2, 4) 
            ( 2, 5) ( 2, 6) ( 2, 7) ( 2, 8) ( 2, 9) ( 2,10) ( 2,11) ( 2,12) 
            ( 2,13) ( 2,14) ( 2,15) ( 3, 4) ( 3, 5) ( 3, 6) ( 3, 7) ( 3, 8) 
            ( 3, 9) ( 3,10) ( 3,11) ( 3,12) ( 3,13) ( 3,14) ( 3,15) ( 4, 5) 
            ( 4, 6) ( 4, 7) ( 4, 8) ( 4, 9) ( 4,10) ( 4,11) ( 4,12) ( 4,13) 
            ( 4,14) ( 4,15) ( 5, 6) ( 5, 7) ( 5, 8) ( 5, 9) ( 5,10) ( 5,11) 
            ( 5,12) ( 5,13) ( 5,14) ( 5,15) ( 6, 7) ( 6, 8) ( 6, 9) ( 6,10) 
            ( 6,11) ( 6,12) ( 6,13) ( 6,14) ( 6,15) ( 7, 8) ( 7, 9) ( 7,10) 
            ( 7,11) ( 7,12) ( 7,13) ( 7,14) ( 7,15) ( 8, 9) ( 8,10) ( 8,11) 
            ( 8,12) ( 8,13) ( 8,14) ( 8,15) ( 9,10) ( 9,11) ( 9,12) ( 9,13) 
            ( 9,14) ( 9,15) (10,11) (10,12) (10,13) (10,14) (10,15) (11,12) 
            (11,13) (11,14) (11,15) (11,16) (11,17) (11,18) (11,19) (11,20) 
            (11,21) (11,22) (11,23) (11,24) (11,25) (12,13) (12,14) (12,15) 
            (12,16) (12,17) (12,18) (12,19) (12,20) (12,21) (12,22) (12,23) 
            (12,24) (12,25) (13,14) (13,15) (13,16) (13,17) (13,18) (13,19) 
            (13,20) (13,21) (13,22) (13,23) (13,24) (13,25) (14,15) (14,16) 
            (14,17) (14,18) (14,19) (14,20) (14,21) (14,22) (14,23) (14,24) 
            (14,25) (15,16) (15,17) (15,18) (15,19) (15,20) (15,21) (15,22) 
            (15,23) (15,24) (15,25) (16,17) (16,18) (16,19) (16,20) (16,21) 
            (16,22) (16,23) (16,24) (16,25) (17,18) (17,19) (17,20) (17,21) 
            (17,22) (17,23) (17,24) (17,25) (18,19) (18,20) (18,21) (18,22) 
            (18,23) (18,24) (18,25) (19,20) (19,21) (19,22) (19,23) (19,24) 
            (19,25) (20,21) (20,22) (20,23) (20,24) (20,25) (21,22) (21,23) 
            (21,24) (21,25) (21,26) (21,27) (21,28) (21,29) (21,30) (21,31) 
            (21,32) (21,33) (21,34) (21,35) (22,23) (22,24) (22,25) (22,26) 
            (22,27) (22,28) (22,29) (22,30) (22,31) (22,32) (22,33) (22,34) 
            (22,35) (23,24) (23,25) (23,26) (23,27) (23,28) (23,29) (23,30) 
            (23,31) (23,32) (23,33) (23,34) (23,35) (24,25) (24,26) (24,27) 
            (24,28) (24,29) (24,30) (24,31) (24,32) (24,33) (24,34) (24,35) 
            (25,26) (25,27) (25,28) (25,29) (25,30) (25,31) (25,32) (25,33) 
            (25,34) (25,35) (26,27) (26,28) (26,29) (26,30) (26,31) (26,32) 
            (26,33) (26,34) (26,35) (27,28) (27,29) (27,30) (27,31) (27,32) 
            (27,33) (27,34) (27,35) (28,29) (28,30) (28,31) (28,32) (28,33) 
            (28,34) (28,35) (29,30) (29,31) (29,32) (29,33) (29,34) (29,35) 
            (30,31) (30,32) (30,33) (30,34) (30,35) (31,32) (31,33) (31,34) 
            (31,35) (31,36) (31,37) (31,38) (31,39) (31,40) (31,41) (31,42) 
            (31,43) (31,44) (31,45) (32,33) (32,34) (32,35) (32,36) (32,37) 
            (32,38) (32,39) (32,40) (32,41) (32,42) (32,43) (32,44) (32,45) 
            (33,34) (33,35) (33,36) (33,37) (33,38) (33,39) (33,40) (33,41) 
            (33,42) (33,43) (33,44) (33,45) (34,35) (34,36) (34,37) (34,38) 
            (34,39) (34,40) (34,41) (34,42) (34,43) (34,44) (34,45) (35,36) 
            (35,37) (35,38) (35,39) (35,40) (35,41) (35,42) (35,43) (35,44) 
            (35,45) (36,37) (36,38) (36,39) (36,40) (36,41) (36,42) (36,43) 
            (36,44) (36,45) (37,38) (37,39) (37,40) (37,41) (37,42) (37,43) 
            (37,44) (37,45) (38,39) (38,40) (38,41) (38,42) (38,43) (38,44) 
            (38,45) (39,40) (39,41) (39,42) (39,43) (39,44) (39,45) (40,41) 
            (40,42) (40,43) (40,44) (40,45) (41,42) (41,43) (41,44) (41,45) 
            (41,46) (41,47) (41,48) (41,49) (41,50) (41,51) (41,52) (41,53) 
            (41,54) (41,55) (42,43) (42,44) (42,45) (42,46) (42,47) (42,48) 
            (42,49) (42,50) (42,51) (42,52) (42,53) (42,54) (42,55) (43,44) 
            (43,45) (43,46) (43,47) (43,48) (43,49) (43,50) (43,51) (43,52) 
            (43,53) (43,54) (43,55) (44,45) (44,46) (44,47) (44,48) (44,49) 
            (44,50) (44,51) (44,52) (44,53) (44,54) (44,55) (45,46) (45,47) 
            (45,48) (45,49) (45,50) (45,51) (45,52) (45,53) (45,54) (45,55) 
            (46,47) (46,48) (46,49) (46,50) (46,51) (46,52) (46,53) (46,54) 
            (46,55) (47,48) (47,49) (47,50) (47,51) (47,52) (47,53) (47,54) 
            (47,55) (48,49) (48,50) (48,51) (48,52) (48,53) (48,54) (48,55) 
            (49,50) (49,51) (49,52) (49,53) (49,54) (49,55) (50,51) (50,52) 
            (50,53) (50,54) (50,55) (51,52) (51,53) (51,54) (51,55) (51,56) 
            (51,57) (51,58) (51,59) (51,60) (51,61) (51,62) (51,63) (51,64) 
            (51,65) (52,53) (52,54) (52,55) (52,56) (52,57) (52,58) (52,59) 
            (52,60) (52,61) (52,62) (52,63) (52,64) (52,65) (53,54) (53,55) 
            (53,56) (53,57) (53,58) (53,59) (53,60) (53,61) (53,62) (53,63) 
            (53,64) (53,65) (54,55) (54,56) (54,57) (54,58) (54,59) (54,60) 
            (54,61) (54,62) (54,63) (54,64) (54,65) (55,56) (55,57) (55,58) 
            (55,59) (55,60) (55,61) (55,62) (55,63) (55,64) (55,65) (56,57) 
            (56,58) (56,59) (56,60) (56,61) (56,62) (56,63) (56,64) (56,65) 
            (57,58) (57,59) (57,60) (57,61) (57,62) (57,63) (57,64) (57,65) 
            (58,59) (58,60) (58,61) (58,62) (58,63) (58,64) (58,65) (59,60) 
            (59,61) (59,62) (59,63) (59,64) (59,65) (60,61) (60,62) (60,63) 
            (60,64) (60,65) (61,62) (61,63) (61,64) (61,65) (61,66) (61,67) 
            (61,68) (61,69) (61,70) (61,71) (61,72) (61,73) (61,74) (61,75) 
            (62,63) (62,64) (62,65) (62,66) (62,67) (62,68) (62,69) (62,70) 
            (62,71) (62,72) (62,73) (62,74) (62,75) (63,64) (63,65) (63,66) 
            (63,67) (63,68) (63,69) (63,70) (63,71) (63,72) (63,73) (63,74) 
            (63,75) (64,65) (64,66) (64,67) (64,68) (64,69) (64,70) (64,71) 
            (64,72) (64,73) (64,74) (64,75) (65,66) (65,67) (65,68) (65,69) 
            (65,70) (65,71) (65,72) (65,73) (65,74) (65,75) (66,67) (66,68) 
            (66,69) (66,70) (66,71) (66,72) (66,73) (66,74) (66,75) (67,68) 
            (67,69) (67,70) (67,71) (67,72) (67,73) (67,74) (67,75) (68,69) 
            (68,70) (68,71) (68,72) (68,73) (68,74) (68,75) (69,70) (69,71) 
            (69,72) (69,73) (69,74) (69,75) (70,71) (70,72) (70,73) (70,74) 
            (70,75) (71,72) (71,73) (71,74) (71,75) (72,73) (72,74) (72,75) 
            (73,74) (73,75) (74,75) ;

param:   xpos  ypos  :=

     1     0    14
     2     1    14
     3     2    14
     4     3    14
     5     4    14
     6     0    13
     7     1    13
     8     2    13
     9     3    13
    10     4    13
    11     0    12
    12     1    12
    13     2    12
    14     3    12
    15     4    12
    16     0    11
    17     1    11
    18     2    11
    19     3    11
    20     4    11
    21     0    10
    22     1    10
    23     2    10
    24     3    10
    25     4    10
    26     0     9
    27     1     9
    28     2     9
    29     3     9
    30     4     9
    31     0     8
    32     1     8
    33     2     8
    34     3     8
    35     4     8
    36     0     7
    37     1     7
    38     2     7
    39     3     7
    40     4     7
    41     0     6
    42     1     6
    43     2     6
    44     3     6
    45     4     6
    46     0     5
    47     1     5
    48     2     5
    49     3     5
    50     4     5
    51     0     4
    52     1     4
    53     2     4
    54     3     4
    55     4     4
    56     0     3
    57     1     3
    58     2     3
    59     3     3
    60     4     3
    61     0     2
    62     1     2
    63     2     2
    64     3     2
    65     4     2
    66     0     1
    67     1     1
    68     2     1
    69     3     1
    70     4     1
    71     0     0
    72     1     0
    73     2     0
    74     3     0
    75     4     0 ;

param xload  default 0;

param yload  default 0  :=  [2] -0.25  [3] -0.25  [4] -0.25
                           [22] -0.50 [23] -0.50 [24] -0.50
                           [42] -1.00 [43] -1.00 [44] -1.00 ;
