# Supplementary material for: An optimization framework for measuring spatial access over healthcare networks
Source: BMC Health Serv Res. 2015 Jul 17;15:273. doi: 10.1186/s12913-015-0919-8 (PMC4504403; doi:10.1186/s12913-015-0919-8)
Supplement: Additional file 3: — The free AMPL package that researchers can use to implement optimization models to measure access described in this article. We provide example codes and instructions to use the AMPL package for researchers who want to implement optimization models to measure access. [file 12913_2015_919_MOESM3_ESM.zip › MODELS/train1.mod]

#  ==============================================
#  TRAIN:  Allocating railroad passenger cars
#  ==============================================

#  ----------------------------------------------
#  Data
#  ----------------------------------------------

set cities;             # Set of cities

param last > 0 integer; # Number of intervals into which
                        # a schedule-period is divided

set times := 1..last;   # Set of intervals into which
                        # a schedule-period is divided

set schedule within
	{c1 in cities, t1 in times, c2 in cities, t2 in times: c1 != c2};

			# Member (c1,t1,c2,t2) of this set represents
			# a train that leaves city c1 at time t1 
			# and arrives at city c2 at time t2

param section > 0 integer;
                        # Maximum number of cars in one section of a train

param demand {schedule} > 0 ; # was integer;
                        # For each scheduled train:
                        # the smallest number of cars that
                        # can meet demand for the train

param distance {(c1,c2) in setof {(a,b,c,d) in schedule}(a,c)} > 0;
			# Inter-city distances: distance[c1,c2] is miles
			# between city c1 and city c2

#  ----------------------------------------------
#  Variables
#  ----------------------------------------------

var U 'cars stored' {cities,times} >= 0;
			# u[c,t] is number of unused cars stored 
			# at city c in the interval beginning at time t

var X 'cars in train' {schedule} >= 0;
			# x[c1,t1,c2,t2] is number of cars assigned to
			# scheduled train that leaves c1 at t1 and
			# arrives c2 at t2

#  ----------------------------------------------
#  Objectives
#  ----------------------------------------------

minimize cars: 
       sum {c in cities} U[c,last] +
       sum {(c1,t1,c2,t2) in schedule: t2 < t1} X[c1,t1,c2,t2];

			# Number of cars in the system: 
			# sum of unused cars and cars in trains during
			# the last interval of the schedule-period

minimize miles: 
       sum {(c1,t1,c2,t2) in schedule} distance[c1,c2] * X[c1,t1,c2,t2];

			# Total car-miles run by all scheduled trains
			# in one schedule-period

#  ----------------------------------------------
#  Constraints
#  ----------------------------------------------

account {c in cities, t in times}:

  U[c,t] = U[c,if t > 1 then t-1 else last] +
           sum {(c1,t1,c,t) in schedule} X[c1,t1,c,t] -
           sum {(c,t,c2,t2) in schedule} X[c,t,c2,t2];

			# For every city and time: 
			# unused cars in present interval must equal
			# unused cars in previous interval, 
			# plus cars just arriving in trains,
			# minus cars just leaving in trains

satisfy {(c1,t1,c2,t2) in schedule}:

       demand[c1,t1,c2,t2] <= X[c1,t1,c2,t2] 
			   <= section * ceil(demand[c1,t1,c2,t2]/section);

			# For each scheduled train:
			# number of cars must meet demand, 
			# but must not be so great that unnecessary
			# sections are run
