# Supplementary material for: An optimization framework for measuring spatial access over healthcare networks
Source: BMC Health Serv Res. 2015 Jul 17;15:273. doi: 10.1186/s12913-015-0919-8 (PMC4504403; doi:10.1186/s12913-015-0919-8)
Supplement: Additional file 3: — The free AMPL package that researchers can use to implement optimization models to measure access described in this article. We provide example codes and instructions to use the AMPL package for researchers who want to implement optimization models to measure access. [file 12913_2015_919_MOESM3_ESM.zip › MODELS/train2.mod]

# Model TRAIN from June 1989 version of CSTR 133


#     Given a day's schedule, this model allocates passenger cars to
#trains so as to minimize either the number of cars required or the
#number of car-miles run (Fourer, Gertler and Simkowitz 1977, 1978).  The
#data represent a hypothetical schedule and demands for service between
#Washington, Philadelphia, New York and Boston.


####  SCHEDULE SETS AND PARAMETERS  ###

set cities;

set links within {c1 in cities, c2 in cities: c1 <> c2};

                        # Set of cities, and set of intercity links

param last > 0 integer; # Number of time intervals in a day

set times := 1..last;   # Set of time intervals in a day

set schedule within
      {c1 in cities, t1 in times,
       c2 in cities, t2 in times: (c1,c2) in links};

                        # Member (c1,t1,c2,t2) of this set represents
                        # a train that leaves city c1 at time t1
                        # and arrives in city c2 at time t2


###  DEMAND PARAMETERS  ###

param section > 0 integer;
                        # Maximum number of cars in one section of a train

param demand {schedule} > 0;
                        # For each scheduled train:
                        # the smallest number of cars that
                        # can meet demand for the train

param low {(c1,t1,c2,t2) in schedule} := ceil(demand[c1,t1,c2,t2]);

                        # Minimum number of cars needed to meet demand

param high {(c1,t1,c2,t2) in schedule}

   := max (2, min (ceil(2*demand[c1,t1,c2,t2]),
                   section*ceil(demand[c1,t1,c2,t2]/section) ));

                        # Maximum number of cars allowed on a train:
                        # 2 if demand is for less than one car;
                        # otherwise, lesser of
                        # number of cars needed to hold twice the demand, and
                        # number of cars in minimum number of sections needed


###  DISTANCE PARAMETERS  ###

param dist_table {links} >= 0 default 0.0;

param distance {(c1,c2) in links} > 0
   := if dist_table[c1,c2] > 0 then dist_table[c1,c2] else dist_table[c2,c1];

                        # Inter-city distances: distance[c1,c2] is miles
                        # between city c1 and city c2


###  VARIABLES  ###

var U 'cars stored' {cities,times} >= 0;
                        # u[c,t] is the number of unused cars stored
                        # at city c in the interval beginning at time t

var X 'cars in train' {schedule} >= 0;
                        # x[c1,t1,c2,t2] is the number of cars assigned to
                        # the scheduled train that leaves c1 at t1 and
                        # arrives in c2 at t2


###  OBJECTIVES  ###

minimize cars:
       sum {c in cities} U[c,last] +
       sum {(c1,t1,c2,t2) in schedule: t2 < t1} X[c1,t1,c2,t2];

                        # Number of cars in the system:
                        # sum of unused cars and cars in trains during
                        # the last time interval of the day

minimize miles:
       sum {(c1,t1,c2,t2) in schedule} distance[c1,c2] * X[c1,t1,c2,t2];

                        # Total car-miles run by all scheduled trains in a day


###  CONSTRAINTS  ###

account {c in cities, t in times}:

  U[c,t] = U[c, if t > 1 then t-1 else last] +

      sum {(c1,t1,c,t) in schedule} X[c1,t1,c,t] -
      sum {(c,t,c2,t2) in schedule} X[c,t,c2,t2];

                        # For every city and time:
                        # unused cars in the present interval must equal
                        # unused cars in the previous interval,
                        # plus cars just arriving in trains,
                        # minus cars just leaving in trains

satisfy {(c1,t1,c2,t2) in schedule}:

       low[c1,t1,c2,t2] <= X[c1,t1,c2,t2] <= high[c1,t1,c2,t2];

                        # For each scheduled train:
                        # number of cars must meet demand,
                        # but must not be so great that unnecessary
                        # sections are run
