# Supplementary material for: An optimization framework for measuring spatial access over healthcare networks
Source: BMC Health Serv Res. 2015 Jul 17;15:273. doi: 10.1186/s12913-015-0919-8 (PMC4504403; doi:10.1186/s12913-015-0919-8)
Supplement: Additional file 3: — The free AMPL package that researchers can use to implement optimization models to measure access described in this article. We provide example codes and instructions to use the AMPL package for researchers who want to implement optimization models to measure access. [file 12913_2015_919_MOESM3_ESM.zip › MODELS/transp.dat]

data;

param: ORIG:  supply :=  # defines set "ORIG" and param "supply"
        GARY   1400
        CLEV   2600
        PITT   2900 ;

param: DEST:  demand :=  # defines "DEST" and "demand"
        FRA     900
        DET    1200
        LAN     600
        WIN     400
        STL    1700
        FRE    1100
        LAF    1000 ;

param cost:
         FRA  DET  LAN  WIN  STL  FRE  LAF :=
   GARY   39   14   11   14   16   82    8
   CLEV   27    9   12    9   26   95   17
   PITT   24   14   17   13   28   99   20 ;
