# Supplementary material for: An optimization framework for measuring spatial access over healthcare networks
Source: BMC Health Serv Res. 2015 Jul 17;15:273. doi: 10.1186/s12913-015-0919-8 (PMC4504403; doi:10.1186/s12913-015-0919-8)
Supplement: Additional file 3: — The free AMPL package that researchers can use to implement optimization models to measure access described in this article. We provide example codes and instructions to use the AMPL package for researchers who want to implement optimization models to measure access. [file 12913_2015_919_MOESM3_ESM.zip › MODELS/transp3.dat]

data;

param: ORIG:  supply :=
    GARY  1400    CLEV  2600    PITT  2900 ;

param: DEST:  demand :=
    FRA   900   DET  1200   LAN   600    WIN  400 
    STL  1700   FRE  1100   LAF  1000 ;

param: LINKS:  cost :=
    GARY DET 14   GARY LAN 11   GARY STL 16   GARY LAF  8
    CLEV FRA 27   CLEV DET  9   CLEV LAN 12   CLEV WIN  9
    CLEV STL 26   CLEV LAF 17
    PITT FRA 24   PITT WIN 13   PITT STL 28   PITT FRE 99 ;
