# Supplementary material for: An optimization framework for measuring spatial access over healthcare networks
Source: BMC Health Serv Res. 2015 Jul 17;15:273. doi: 10.1186/s12913-015-0919-8 (PMC4504403; doi:10.1186/s12913-015-0919-8)
Supplement: Additional file 4: — Contains example codes and instructions to implement optimization models in AMPL and to utilize the free online NEOS solver to solve the optimization models. [file 12913_2015_919_MOESM4_ESM.zip]

Archive with 4 entries (4 files):
- Example.dat
- Example.mod
- Example.run
- AMPL Instruction.doc
