# Supplementary material for: An optimization framework for measuring spatial access over healthcare networks
Source: BMC Health Serv Res. 2015 Jul 17;15:273. doi: 10.1186/s12913-015-0919-8 (PMC4504403; doi:10.1186/s12913-015-0919-8)
Supplement: Additional file 4: — Contains example codes and instructions to implement optimization models in AMPL and to utilize the free online NEOS solver to solve the optimization models. [file 12913_2015_919_MOESM4_ESM.zip › Example.dat]

data;

param: PATIENT:  demand :=  # defines set "PATIENT" and param "demand"
		P01	4
		P02	10
		P03	4
		P04	2
		P05	7
		P06	8
		P07	10
		P08	9
		P09	5
		P10	3 ;

param: FACILITY:  cap :=  # defines "FACILITY" and "cap"
        F01     900
        F02    1200
        F03     600
        F04     400
        F05    1700 ;

param dist:
	F01	F02	F03	F04	F05	:=
P01	91	3	42	23	4
P02	57	16	95	31	58
P03	58	0	97	9	2
P04	19	77	20	14	71
P05	47	78	80	85	33
P06	32	83	36	61	55
P07	37	91	47	32	11
P08	61	90	32	96	99
P09	88	9	23	85	0
P10	34	58	99	49	60 ;


param alpha := 1;


param: VISIT:  ccost := # defines "VISIT" and "ccost"
		V01		1
		V02		2
		V03		3
		V04		4
		V05		5
		V06		6
		V07		7
		V08		8
		V09		9
		V10		10
		V11		11
		V12		12
		V13		13
		V14		14
		V15		15
		V16		16
		V17		17
		V18		18
		V19		19
		V20		20
		V21		21
		V22		22
		V23		23
		V24		24
		V25		25
		V26		26
		V27		27
		V28		28
		V29		29
		V30		30
		V31		31
		V32		32
		V33		33
		V34		34
		V35		35
		V36		36
		V37		37
		V38		38
		V39		39
		V40		40
		V41		41
		V42		42
		V43		43
		V44		44
		V45		45
		V46		46
		V47		47
		V48		48
		V49		49
		V50		50 ;
