# Supplementary material for: An optimization framework for measuring spatial access over healthcare networks
Source: BMC Health Serv Res. 2015 Jul 17;15:273. doi: 10.1186/s12913-015-0919-8 (PMC4504403; doi:10.1186/s12913-015-0919-8)
Supplement: Additional file 4: — Contains example codes and instructions to implement optimization models in AMPL and to utilize the free online NEOS solver to solve the optimization models. [file 12913_2015_919_MOESM4_ESM.zip › Example.mod]

set PATIENT;    # index: 'PATIENT' is the number of patient (or communities) in the network
set FACILITY;   # index: 'FACILITY' is the number of service locations in the network
set VISIT;  	# index: 'VISIT' is the total number of visits demanded by all patients (or communities)

param demand {PATIENT} >= 0;   				# 'demand' is a one dimensional vector with PATIENT number of entries
											# where the number of visits demanded by the i th patient (or community)
											# is contained in the i th entry in demand.
											
param dist {PATIENT,FACILITY} >= 0;  	 	# 'dist' is a matrix with PATIENT number of rows and 
										    # FACILITY number of columns, where the (i,j) entry of dist
											# represents the distance between patient i and facility j.

param cap {FACILITY} >= 0; 			  		# 'cap' is a one dimensional vector with FACILITY number of entries
                                            # where the i th entry of cap represents the size (or capacity) of the facility.
											
param ccost {VISIT} >= 0;             		# 'ccost' is a one dimensional vector with VISIT number of entries
                                            # where the i th entry is i, representing the cost of selecting the i th available spot
											# in any facility.

param alpha >= 0;                           # 'alpha' is the congestion weight. alpha can also be a vector with size FACILITY, 
											# where the j th entry represents the congestion weight associated with the j th facility.

var Assign {PATIENT,FACILITY} >= 0;   		# 'Assign' is a decision variable matrix of PATIENT number of rows and FACILITY number of columns. 
                                            # The value of the (i,j) th entry of Assign is the number of visits from patient i to facility j.

var Congestion {VISIT,FACILITY} >= 0 <=1; 	# 'Congestion' is a decision variable matrix of VISIT number of rows and FACILITY number of columns.
                                            # Each entry of Congestion can take values from 0 to 1. If the (i,j) th entry of Congestion is 1, 
											# then it means that for facility j the i th available resource has been occupied.																

var Total_Distance = sum{i in PATIENT, j in FACILITY} dist[i,j] * Assign[i,j];

# Total distance travelled by all patients

var Total_Congestion = sum{k in VISIT, j in FACILITY} alpha/cap[j]* Congestion[k,j] * ccost[k];

# Total congestion experienced by all patients.

minimize Total_Cost:
   Total_Distance + Total_Congestion;
   
# Objective function: minimizing total distance and congestion cost
   
subject to Visits {i in PATIENT}:
   sum {j in FACILITY} Assign[i,j] = demand[i];
   
# Constraint to make sure demands of all patients (or communities) have to be fully satisfied

subject to Balance {j in FACILITY}:
   sum {k in VISIT} Congestion[k,j] = sum {i in PATIENT} Assign[i,j];
   
# Constraint to make sure all visits are properly contributing to the congestion at each facility.
# If the model considers the decaying function f(dist(i,j)), then this constraint becomes:
# subject to Balance {j in FACILITY}:
#   sum {k in VISIT} Congestion[k,j] = sum {i in PATIENT} Assign[i,j] * f(dist(i,j));
