# Supplementary material for: An optimization framework for measuring spatial access over healthcare networks
Source: BMC Health Serv Res. 2015 Jul 17;15:273. doi: 10.1186/s12913-015-0919-8 (PMC4504403; doi:10.1186/s12913-015-0919-8)
Supplement: Additional file 4: — Contains example codes and instructions to implement optimization models in AMPL and to utilize the free online NEOS solver to solve the optimization models. [file 12913_2015_919_MOESM4_ESM.zip › Example.run]

set RANGE;
let RANGE := alpha..alpha+9 by 1;
# This command asks the solver to solve the problem using congestion weight from 
# alpha = 1,..., 10. To solve the problem using congestion weight from 10 to 100, 
# change the alpha value in the .dat file to 10 and change the above line to
# let RANGE := alpha..alpha+90 by 10;
# Increase the number of iterations requires more time for solvers to run and 
# may require more effort to process output file. 
for {a in RANGE} {
let alpha := a;
solve;
display Assign;
display Congestion;
}

# For running without iterations, simply use:
# solve;
# display Assign;
# display Congestion;
