# Supplementary material for: An optimization framework for measuring spatial access over healthcare networks
Source: BMC Health Serv Res. 2015 Jul 17;15:273. doi: 10.1186/s12913-015-0919-8 (PMC4504403; doi:10.1186/s12913-015-0919-8)
Supplement: Additional file 5: — Contains population information to calculate the incidence rate by race/ethnicity who are above or below 2 times the federal poverty level. [file 12913_2015_919_MOESM5_ESM.zip]

Archive with 4 entries (4 files):
- white hispanic.zip
- asian.zip
- balck.zip
- white alone non hispanic.zip
