# Supplementary material for: An optimization framework for measuring spatial access over healthcare networks
Source: BMC Health Serv Res. 2015 Jul 17;15:273. doi: 10.1186/s12913-015-0919-8 (PMC4504403; doi:10.1186/s12913-015-0919-8)
Supplement: Additional file 6: — Provides Cystic Fibrosis care center locations and simulated patient locations and demands that this article used to carry out the case study. [file 12913_2015_919_MOESM6_ESM.xlsx]

## Sheet: Sheet1
Patient ZipCode	Patient Demand (Number of Patients * 10)	Cystic Fibrosis Care Center ZipCode
43812	80	1655
72118	220	48235
78201	910	36604
57073	10	35294
80455	360	35233
10514	940	72202
62025	360	72205
98252	820	85724
20001	330	85016
29621	240	92404
1612	970	92868
15619	480	94025
27833	170	90806
79068	10	95817
45331	90	90027
97116	510	94305
27573	50	92093
43420	100	94143
61758	140	93636
92065	2220	94612
44052	350	92123
98065	1970	94609
48843	210	94107
19065	550	90048
34956	190	90024
49463	180	95819
44303	720	90033
60098	370	92134
27909	60	92354
95307	290	93003
99203	560	80045
14127	1310	80206
19605	520	6520
76111	1590	20010
7652	910	20007
6517	970	19803
37064	260	19801
57007	30	32610
24070	130	32207
33470	1320	33101
12140	270	33155
40218	840	32504
23832	270	33606
15931	270	33701
4686	80	32806
95986	210	33021
89156	1670	33407
23323	210	32803
7822	170	33136
36608	380	32502
33327	1380	33908
47620	20	30912
60115	110	30322
45224	880	30342
48327	1190	52242
30536	100	50010
6382	380	50309
3435	90	83204
92619	2320	83712
95202	370	60611
35904	210	61801
57469	10	61637
95631	410	60637
48468	50	60612
33907	710	60153
6112	780	60068
77076	2640	60208
8091	540	46545
76597	110	46202
2552	40	47710
30240	100	46804
32683	100	66160
2364	530	67214
84123	1180	40536
39327	20	40202
67473	30	70112
70754	160	71130
19423	990	71103
30719	90	2115
98604	490	2114
87060	140	2111
31320	40	1199
37201	510	20899
28501	40	21287
28625	180	20892
15262	1570	21205
70345	110	4240
39556	30	4401
65301	120	4102
37716	130	48201
28034	270	48109
29206	270	48912
76059	130	49008
11901	1680	48202
32570	240	48824
55447	1270	49503
30164	140	55455
30369	570	55404
46383	220	55901
48624	50	63104
14468	810	63110
10021	1280	64108
31533	40	65212
47030	30	39534
49035	100	39216
92275	1630	59107
29905	200	27710
20108	330	28277
39437	110	27599
30157	210	27157
98244	210	28803
59843	30	58501
38655	70	58122
43015	210	3756
72932	70	7740
5345	110	7103
66051	690	8901
80836	50	8903
64730	10	7503
43403	170	7601
44256	230	7962
85634	860	7960
65061	10	87131
10956	270	89107
29609	520	89503
79550	20	10003
39603	70	13210
54202	60	10032
91046	5050	14222
59701	70	11795
38320	20	11021
73151	750	12208
28111	180	13790
26142	210	11201
48854	360	10595
32533	230	14642
38401	100	10029
68542	250	13601
28359	80	11040
46815	340	14609
35406	240	10310
34423	110	45404
70471	330	44106
38804	110	44308
98311	250	45229
94517	810	43606
61028	50	45267
8088	530	43205
46131	140	74135
58563	30	73104
44406	330	97239
33509	1100	97227
82646	130	19134
77306	470	15224
32537	270	19104
48124	1530	19102
19733	540	17033
27402	390	17110
32806	920	17822
56376	150	18017
11210	1770	2903
21094	1020	29209
10306	420	29425
37743	140	29615
97017	420	57105
84730	40	38103
49117	190	37232
32955	810	37403
11514	1680	37916
43611	490	37920
27559	60	38163
1742	1540	78207
74010	110	78723
18355	260	76104
95829	1110	77030
6084	230	78229
48042	1080	75235
63108	210	78234
27379	40	75390
30655	90	75708
62959	70	76508
45801	160	79701
42261	20	79920
44119	1260	79430
24614	30	84113
55304	370	22904
52241	200	23298
55029	40	23507
66604	170	23708
83719	440	22908
62052	50	22031
33187	1070	5401
43215	1350	98195
49036	40	99204
28801	250	98105
34272	470	98431
31907	150	98415
13207	520	54301
18512	300	53715
27605	760	53226
75801	40	54449
12585	280	54601
50702	160	26506
99341	30	25302
56751	30
8213	220
68955	30
30146	250
93116	340
1936	760
14850	120
23696	40
68116	510
76661	30
20877	670
97850	60
40505	290
72936	70
97345	130
50525	20
60183	430
15370	40
29360	140
4664	100
15347	290
51548	80
17201	150
77469	400
63131	1110
13634	130
34637	470
16371	40
95013	990
32011	40
6756	280
75069	650
76852	10
36551	170
11414	1010
29410	180
64068	160
87506	160
97024	800
83816	240
17238	50
86016	90
77553	290
7052	620
95653	190
62450	10
89049	40
80136	910
8731	670
33955	280
88349	40
22553	130
97836	30
79936	320
53110	720
19027	900
81650	70
23460	410
46527	290
55024	500
85326	3480
7722	740
41649	60
93844	630
78674	580
53074	110
45367	60
60442	650
55707	40
93220	600
5474	10
7802	570
78741	810
76367	130
92338	1440
49043	70
53188	480
47465	30
46061	300
63050	300
94019	540
67566	150
94582	930
44077	290
21803	110
94924	610
97624	70
94950	360
2828	610
95471	450
51250	50
97455	300
70036	430
43567	50
16901	80
32085	350
17602	610
20611	100
55313	170
47001	80
1089	410
98952	150
48846	80
60037	830
45103	310
49734	20
48721	10
32079	260
52346	50
31406	300
76904	100
8868	190
32128	550
22903	130
8816	670
54106	230
95490	130
19902	170
44021	110
46122	250
61101	480
28406	280
23606	160
30728	110
19372	570
97128	130
38010	30
43701	80
98360	620
29073	300
93265	330
50032	580
1240	250
32778	290
17403	440
45025	420
27704	170
21029	230
50117	20
18826	70
54927	140
28705	50
21157	130
34202	370
71291	180
60187	820
30072	310
12734	180
84412	230
21401	790
12041	360
61764	50
48647	40
29824	20
86047	60
54810	100
76234	40
80512	390
93453	230
22980	70
67747	10
83256	80
43130	230
15522	100
63640	110
74836	20
40745	90
42303	150
49032	60
47405	140
18064	310
35811	310
24134	20
44266	230
16501	280
46614	210
67212	500
63338	370
12494	280
54489	110
39428	40
22835	50
45036	270
41091	150
27546	170
2652	280
37868	90
12833	240
16001	250
39087	30
26288	20
37617	150
40330	30
61856	50
44410	360
49436	40
81503	130
78024	60
72017	20
34138	120
12970	90
41301	20
28206	650
60928	40
76088	150
22802	150
97391	90
46411	440
22973	30
61462	60
37066	190
46201	970
55926	60
17974	250
44068	190
47978	50
53549	70
29813	30
99326	60
73852	40
38063	50
75671	60
1060	160
21709	240
78406	170
6438	220
84329	90
75963	50
93060	640
62656	70
62946	50
37857	70
37131	320
48103	340
50158	40
40360	10
21795	210
2726	720
80465	670
52653	30
54301	320
48503	450
77331	50
37757	100
33760	1150
48813	110
74834	30
63664	20
38134	510
42211	10
20676	120
43093	270
17877	200
79054	30
45701	60
37040	200
59648	70
6883	950
36427	50
78644	20
54662	50
60560	100
17081	300
32202	710
49409	260
43438	140
30438	50
46903	80
37332	20
21015	240
80443	40
48631	120
64504	80
83250	100
35055	130
35049	130
34613	220
56477	50
68031	20
32353	40
35231	560
75303	1390
32948	150
62417	40
98237	210
37801	150
47167	60
45505	160
62881	60
84017	70
73560	20
74114	680
93266	130
61568	210
98540	280
21201	280
80104	380
35976	110
16343	130
27886	70
30648	10
12306	150
5828	80
74017	70
73536	70
68056	200
76206	580
5453	180
37917	540
81223	40
7829	160
84660	630
29442	40
52748	180
14020	80
34470	290
29403	340
97370	100
71956	120
17032	300
43549	50
23664	110
30501	200
44903	120
13830	40
84075	280
43040	60
55117	390
32024	90
78343	20
55387	90
84721	50
3057	550
27105	350
48419	70
36802	150
41051	170
49525	740
95967	300
31082	20
16433	160
73662	20
49261	200
27359	200
50157	50
82801	40
43050	80
62222	270
13114	150
34773	300
18901	920
37091	80
24210	80
85347	140
15728	120
38382	70
47143	110
68632	10
37314	70
3588	60
30603	100
2062	730
31329	120
82450	60
39828	30
49654	50
35752	120
24273	90
38326	40
46772	60
54015	200
37185	30
61008	100
87195	510
55082	320
32605	210
43758	10
54812	70
22906	70
55988	90
20620	100
27856	130
7420	360
68933	20
59337	10
30049	580
79704	80
51038	30
30006	600
64601	30
48822	80
3279	120
77986	30
47261	40
23170	20
13101	50
92328	60
48161	230
2816	220
41142	50
18069	490
62263	20
45839	110
95918	60
38736	30
61201	220
24314	10
63084	150
86412	200
83445	30
24002	180
95065	290
15502	110
30125	100
43306	60
26527	170
60952	20
61802	160
63548	40
22031	1080
62523	170
46135	50
47546	40
72843	90
1301	70
31642	10
54492	120
86301	260
57761	110
28658	180
78870	30
97538	140
37659	160
80010	480
72650	30
4530	40
19947	160
47907	230
45374	170
84726	10
41040	20
49955	40
70446	90
16802	150
97381	280
18634	470
68850	30
8869	320
78602	50
20175	270
78948	20
39501	190
78619	170
81006	160
53946	30
77902	80
35043	160
83320	100
57773	20
77457	30
31791	20
25276	20
98649	80
17880	40
26143	30
84321	120
45662	100
30233	30
39470	120
98362	50
62966	50
43160	50
4921	80
53969	80
8001	100
56524	110
35014	80
48412	120
33884	590
79083	20
56728	10
80930	710
78155	140
16124	120
77830	10
56156	30
23851	20
78114	70
77957	30
71932	20
38843	30
65251	60
21561	20
83013	40
72441	40
82051	50
78539	220
66549	20
35182	100
24348	30
56150	10
53141	180
53081	150
49068	160
7304	390
34117	320
2127	480
32042	40
76828	20
62568	40
40447	20
12164	50
22555	120
62338	100
5753	60
32427	50
28659	120
45891	50
76853	30
47710	350
63935	30
47601	70
70038	30
53545	170
4462	40
2564	40
80611	170
56547	90
65202	110
56510	20
10924	380
59855	60
72325	70
53121	90
16603	200
97054	70
28301	210
38242	60
45428	770
71055	70
46345	140
75165	140
53407	170
67156	30
24523	70
56438	40
47037	60
40476	100
75426	40
62442	30
30460	130
13408	40
25201	230
47220	60
5602	70
63445	40
44805	90
56631	50
4094	360
97344	60
75562	10
69141	30
34945	350
50125	70
40472	20
84540	30
87025	90
64628	20
31032	40
29745	200
95726	210
5656	60
74027	20
97702	250
59807	110
78358	40
57020	220
15825	50
79233	10
26452	40
10461	290
53706	520
37349	70
31601	90
61437	10
71009	180
71272	40
79403	330
15465	190
12454	90
76401	80
37090	100
73026	250
61327	20
48027	170
45651	30
44703	540
64093	110
30204	10
62565	30
38852	60
37190	30
53581	30
8638	190
39166	10
30528	70
68870	70
77802	140
87009	30
55792	270
38556	10
30123	70
20762	210
13442	210
61831	100
14571	30
75708	180
47112	70
36015	30
74873	50
71653	10
32766	340
26801	20
31047	190
78387	50
77705	220
4021	460
50138	40
23397	80
3781	80
38011	60
32435	30
38928	20
56577	30
54442	80
84781	240
65265	30
27923	50
75949	100
38558	40
52353	60
69034	10
43439	60
27808	40
73044	20
61350	150
49968	30
30747	60
16239	10
35960	30
15853	80
81640	20
88435	20
66531	30
56359	50
28160	40
31525	90
35502	80
36093	70
78945	50
64079	150
37347	40
21901	50
33890	10
27294	220
96038	70
42101	120
31034	20
27278	100
81655	110
59037	280
56277	30
39429	40
29671	170
36116	130
22301	180
40769	70
71942	40
48633	60
74076	40
24068	100
52650	20
35640	150
38951	20
45640	70
65109	100
49031	70
66434	10
25093	80
89460	100
79015	100
24859	50
32430	20
18657	30
42629	40
67672	10
47840	50
4236	190
55352	180
27376	70
47362	100
66736	20
40939	50
48651	20
28092	90
38701	30
62704	160
73023	90
87901	30
23293	160
54448	180
74006	50
57241	20
29741	60
77412	30
26651	10
57046	20
56455	110
25402	110
87420	130
63902	80
82009	120
46173	40
83605	130
31709	50
43338	40
89447	40
77639	170
29526	210
50531	10
75751	100
54221	130
28337	80
52045	90
30274	170
96084	180
75570	100
5483	100
42602	10
31297	90
14569	30
77833	40
31402	40
40065	70
83325	40
50848	20
20188	80
76268	100
4237	140
14813	110
28349	40
89412	360
38606	50
76513	290
45848	50
24266	30
27825	20
47558	70
74465	40
83441	50
85132	230
23086	10
68710	10
8071	320
72403	80
36767	20
37343	270
61528	210
37137	30
28681	60
76710	190
12068	110
47250	60
29835	40
66071	40
55027	80
62812	70
32315	200
47331	40
36016	30
72737	230
58752	10
30286	40
32110	70
38375	60
57370	10
97752	40
71678	50
37774	90
16028	30
56517	20
26704	20
28906	40
52720	50
52302	410
95458	80
25517	60
39153	40
55904	150
38649	20
48609	150
27577	180
56074	40
65340	60
29720	80
96080	30
93927	170
46011	160
30802	160
95345	30
7016	430
32040	30
42066	20
41001	100
24171	60
83655	30
22201	170
98552	80
30028	200
48467	50
57754	70
72450	80
42321	50
14816	70
28655	120
61951	30
18328	90
13904	260
24983	30
74647	100
28579	30
6230	180
23260	140
50036	50
30650	20
28351	40
44677	180
32064	20
81431	30
24731	50
3303	180
32444	300
29488	40
17024	90
74450	80
48657	100
49777	20
75644	70
28608	40
45133	10
30724	20
16101	80
80736	30
80444	30
35633	150
40324	90
63944	30
58733	150
12838	100
44432	160
47802	220
28745	70
70397	160
75604	140
50579	20
15043	220
3246	130
54844	20
40446	30
62650	10
25836	100
72156	20
67846	30
18456	90
46151	80
75110	30
37755	50
35611	70
26366	80
58558	130
98819	30
40484	50
46057	70
40962	30
24608	90
4457	130
74447	40
49766	50
68715	70
51354	10
41121	40
28714	30
98239	80
49041	220
24588	80
72854	40
47202	170
14820	170
3044	430
83401	120
4768	70
29338	290
46580	100
40071	10
62297	10
18848	80
69101	40
73554	20
39154	130
30523	40
49723	60
23124	50
66047	130
71449	30
32456	20
76450	20
59011	10
54201	20
31075	50
65082	40
29151	80
25670	40
62256	50
72820	10
28380	70
26056	30
36277	140
28150	140
53961	110
72575	60
79764	130
45177	40
23860	30
13353	50
58540	30
4547	60
8210	70
94573	160
43078	40
88005	130
25187	50
17728	80
69140	10
49812	60
46701	70
89420	10
30642	20
67301	40
49655	30
96101	10
89711	70
52361	10
40143	30
13743	40
67114	60
64477	60
75979	20
82718	70
66066	40
63751	20
37725	40
23503	120
23703	80
49628	10
38225	60
67467	20
98356	70
30521	50
74501	70
51026	60
61917	40
54669	190
72432	10
58415	10
42071	40
47670	50
68653	80
95549	170
40353	30
42431	70
23846	10
43311	30
72015	150
28540	150
99320	160
22603	60
28147	150
65259	20
8345	180
46917	40
62440	90
12929	110
67054	10
28708	60
73077	20
22701	40
64701	150
66935	20
83301	80
22801	80
14784	140
83227	30
54982	60
48888	110
54949	70
61261	40
68651	20
46052	60
13367	20
53095	250
41041	40
49762	20
40006	30
72351	50
47303	110
75401	60
36421	60
47371	10
65582	20
54773	70
38351	60
30143	50
53813	100
72086	50
73620	50
45643	20
52556	50
74955	20
55060	30
46703	30
84032	30
50574	20
29691	70
28425	50
46725	50
31550	20
30736	80
62016	10
2813	190
49839	10
73503	170
41557	80
14538	120
31730	30
68741	30
66087	20
37172	50
98586	40
81231	10
80023	70
79338	20
66086	100
63825	30
27288	120
72058	130
83873	20
60915	70
82942	80
87051	20
22989	10
37770	50
75785	60
39348	40
77960	20
49686	60
74458	80
14126	260
55308	80
43755	50
30445	10
66801	50
71711	10
58012	140
29530	80
44881	40
52774	50
66538	30
28026	150
44855	50
50063	90
61231	10
97524	200
65402	40
47933	40
66056	10
30206	10
55965	40
63755	100
72958	30
56308	60
49618	60
30214	150
39114	30
28585	30
58741	20
89406	30
75483	60
14462	120
71837	70
44615	50
28422	80
76043	30
95321	70
27331	40
81147	60
53570	40
36008	90
79562	120
72031	10
31569	40
74462	30
37058	30
47345	70
37015	40
77561	70
41129	80
26039	50
80101	70
31030	10
29839	90
54424	40
83622	10
92227	60
95246	50
4330	140
42210	30
18229	70
64085	60
45121	50
17046	200
39083	60
16915	40
25951	10
66419	40
35674	40
38764	80
78636	50
24343	40
37763	50
95991	30
59014	10
51010	20
83311	20
46176	40
58424	60
88202	60
72043	40
75142	120
59472	50
75103	50
17052	10
13166	50
45645	90
69367	10
41348	30
70390	20
56381	30
45642	30
3839	100
30673	10
16843	140
13677	190
31553	20
25411	40
54742	80
5675	50
75571	30
48867	140
17325	80
74728	70
74743	20
50115	30
73075	30
39753	50
39735	10
61455	30
65560	30
28001	90
46140	70
39042	180
68445	20
74346	30
55760	40
22711	30
75460	100
71241	40
48723	70
89823	50
93661	140
21841	20
71730	30
76424	20
88316	10
30815	130
97138	60
42025	20
75457	30
49866	100
95696	230
38875	20
39553	120
73443	90
27823	50
55350	30
76484	60
55056	80
17839	90
62626	60
26059	40
71458	30
42748	70
62906	30
67029	10
28722	10
30135	130
25438	90
48661	100
52641	30
85359	20
98823	90
29437	70
50454	10
75833	10
99401	60
61561	10
59632	40
23185	30
38344	50
50569	70
41256	30
45384	170
69361	80
33862	70
47146	120
17082	30
27016	30
27205	150
4539	80
77994	10
87513	10
37311	90
79009	10
69142	10
98343	110
30680	110
42221	40
49626	50
93614	140
55072	20
35553	40
68810	50
40621	70
74720	50
58214	60
56670	50
28723	20
84542	40
38478	50
62363	40
27556	40
42633	20
46947	50
30436	40
49346	50
30271	140
31707	110
23439	70
44663	80
54751	40
37083	30
59274	10
61379	60
41702	70
27565	120
29108	50
39342	60
28645	90
79851	10
72369	20
71646	70
47123	10
98811	60
42276	60
57231	20
39852	40
61540	40
43967	90
72145	80
38024	40
46953	40
24250	50
70128	150
37056	80
79096	10
33513	80
43944	150
37334	70
34265	30
70718	60
12885	60
49221	120
79029	20
50423	40
29936	40
26807	20
71418	30
56267	30
79027	10
82510	30
84627	20
46534	10
57077	40
37724	40
61427	50
29020	30
30003	70
36081	30
32326	20
76520	60
5034	50
70070	60
78133	110
36862	20
48858	110
56435	40
24382	60
73080	30
27371	40
65051	40
72569	20
30212	30
4985	70
42078	10
31024	70
54842	70
42719	50
31015	20
62842	30
26571	80
53014	90
79543	10
58646	10
62633	10
24354	40
32147	50
37303	80
81615	20
81303	30
46793	40
52223	30
3875	110
59065	50
97636	20
57066	30
32463	80
57580	10
62960	40
39401	40
38835	70
38947	40
37166	30
82443	10
97444	30
46975	20
85535	30
30253	210
24450	20
22485	20
28904	40
97801	80
32446	30
67042	90
30752	40
23005	70
23188	50
71496	50
45693	40
40464	40
50448	20
40165	160
52043	20
63501	10
23061	60
31639	40
31516	10
13065	20
21620	30
97443	90
13782	40
50469	80
37658	60
79326	30
99111	30
77343	60
27031	70
58316	10
64423	30
86502	40
45895	60
68403	40
65084	40
37369	10
47581	30
40361	40
83645	30
66112	90
29340	40
43535	40
95665	50
66091	10
77515	260
40311	20
17861	60
82637	10
72530	20
30113	50
44654	90
49416	180
59327	10
84022	60
95531	40
76251	20
62334	20
39046	100
23955	10
31747	20
36726	10
10541	120
24558	20
58530	10
59730	80
24541	10
87545	40
57382	10
28752	60
83330	20
29646	60
54536	10
50644	50
49615	40
28442	40
77625	100
58382	30
56265	10
54893	20
40108	30
27893	50
28328	70
61013	80
53934	30
57544	20
54437	110
56201	30
98250	10
41095	30
47551	50
77660	10
87323	20
12943	60
40004	50
68434	20
36451	30
36321	110
37161	40
30577	30
83540	110
76476	60
72003	30
39404	30
56232	20
42631	20
47963	20
63461	20
62418	30
30549	70
83546	30
26767	70
75948	20
98648	30
83254	10
25213	80
28587	10
57264	10
57433	30
78611	10
17764	40
54862	40
53530	30
31811	40
41097	50
38301	90
73736	70
58436	20
68450	10
66016	30
23943	20
74940	40
73036	80
42031	10
29079	40
79360	20
13807	90
78832	10
30677	40
40340	40
14424	70
24513	100
66438	30
74354	30
26456	10
30014	40
50201	70
12032	40
97423	70
45750	40
67627	10
72828	40
41858	40
65018	30
26362	10
54615	10
39730	40
49349	50
46563	70
62454	30
37815	30
22630	20
80474	10
62864	80
2842	90
38502	110
75929	20
47847	20
56093	20
54112	70
37650	20
25545	150
30222	10
36861	40
37327	30
51401	30
63361	20
68310	20
17884	40
37861	10
43164	50
72556	10
81059	40
54888	20
23821	10
85625	60
82933	30
75087	60
27028	80
40010	70
27531	140
75438	50
24201	40
73772	20
31787	30
53950	20
14527	20
74555	30
63820	10
43793	10
64071	30
83871	30
35171	60
52212	50
75845	10
23806	30
56333	50
79041	10
42724	60
30217	10
31793	20
72387	50
37683	20
79735	20
27983	20
67880	30
35462	20
62862	20
59711	20
37074	20
50602	30
54848	20
74567	10
54936	110
31029	20
67878	10
56258	30
71753	20
79537	20
63875	20
68724	10
39558	10
61061	40
24416	30
60444	80
51551	30
26259	40
5845	50
87820	10
84007	30
97041	40
47860	20
76645	30
56037	50
97722	10
97741	20
84063	20
99134	30
21622	60
32052	10
74461	30
63555	20
16201	60
4982	40
61238	70
38462	20
63532	20
68019	30
30546	10
53039	90
47394	40
54128	40
31803	10
57024	30
48847	60
24479	130
67530	50
81418	40
38260	30
95971	10
75456	20
97141	50
76642	20
63379	50
24155	20
50535	10
16726	50
26070	40
38651	120
43326	20
22601	20
52565	10
59353	10
81432	10
74361	50
38829	50
26419	30
54010	20
83263	10
25646	30
30701	70
47944	10
75680	30
30513	30
56701	20
35653	30
63736	70
71423	50
81149	30
36360	10
77418	20
79714	10
47421	110
37030	20
28561	110
28653	30
30817	10
46970	30
52172	20
56181	40
24533	20
36278	50
59460	10
88115	40
58533	10
37110	60
83864	20
40033	10
54748	100
84728	30
45822	80
37866	40
26537	50
40342	10
56057	20
83243	10
22611	20
57349	10
30148	30
81050	30
21662	40
79108	70
98922	50
89310	10
78861	50
66733	30
83238	40
49878	70
67401	30
38551	10
49782	20
79331	10
37322	10
71251	10
61448	30
76665	40
80727	30
71230	30
23055	30
67951	10
36340	50
42141	60
64470	20
66451	20
58620	10
50522	30
71845	10
30533	30
25271	30
71601	30
39451	10
52537	10
22824	30
38468	80
36049	20
62246	20
79783	20
62219	40
30635	20
68066	10
17044	50
39648	60
46761	70
41031	20
29519	20
80701	30
25261	30
67104	10
24226	10
78568	180
29116	60
40351	30
77350	40
46750	20
24531	10
79201	20
39423	50
23662	10
42501	70
43764	20
45320	80
28376	60
70792	10
35570	20
63862	20
39181	40
66442	10
35650	10
28793	80
97814	30
68961	10
64633	20
35986	70
35592	30
76448	30
36915	30
99101	30
58425	10
66967	20
42765	20
24263	20
71263	20
30112	110
42024	20
51593	10
38941	30
78872	10
77863	20
57763	20
84511	10
57363	30
71652	10
51245	20
56686	10
50060	10
21617	60
30633	30
43138	20
24522	20
75564	10
[truncated: 569 more rows]
